# Supplementary material for: ﻿Two new species of Phylloporia (Hymenochaetales) from the Neotropics
Source: MycoKeys. 2022 Jun 7;90:71–83. doi: 10.3897/mycokeys.90.84767 (PMC9849063; doi:10.3897/mycokeys.90.84767)
Supplement: XML Treatment for Phylloporia crystallina [file mycokeys.90.84767-treatment1.xml]

<!DOCTYPE tp:taxon-treatment
  PUBLIC "-//TaxonX//DTD Taxonomic Treatment Publishing DTD v0 20100105//EN" "tax-treatment-NSO.dtd">
<tp:taxon-treatment xmlns:tp="http://www.plazi.org/taxpub"><tp:treatment-meta><kwd-group><label>Taxon classification</label><kwd>
                <named-content content-type="kingdom">Fungi</named-content>
              </kwd><kwd>
                <named-content content-type="order">Hymenochaetales</named-content>
              </kwd><kwd>
                <named-content content-type="family">Hymenochaetaceae</named-content>
              </kwd></kwd-group><mixed-citation publication-type="journal"><person-group><name><surname>Zhou</surname><given-names>Meng</given-names></name><name><surname>Wu</surname><given-names>Fang</given-names></name><name><surname>Dai</surname><given-names>Yu-Cheng</given-names></name><name><surname>Vlasák</surname><given-names>Josef</given-names></name></person-group><article-title>﻿Two new species of <italic><tp:taxon-name><tp:taxon-name-part taxon-name-part-type="genus" reg="Phylloporia">Phylloporia</tp:taxon-name-part></tp:taxon-name></italic> (<tp:taxon-name><tp:taxon-name-part taxon-name-part-type="order">Hymenochaetales</tp:taxon-name-part></tp:taxon-name>) from the Neotropics</article-title><source>MycoKeys</source><day>07</day><month>06</month><year>2022</year><volume>90</volume><fpage>71</fpage><lpage>83</lpage><pub-id pub-id-type="doi">10.3897/mycokeys.90.84767</pub-id></mixed-citation></tp:treatment-meta><tp:nomenclature><label>﻿</label><tp:taxon-name>
              <object-id xmlns:xlink="http://www.w3.org/1999/xlink" content-type="arpha" xlink:type="simple">2EAC5E3B-F249-57ED-84EC-9C68089ABD5A</object-id>
              <tp:taxon-name-part taxon-name-part-type="genus" reg="Phylloporia">Phylloporia</tp:taxon-name-part>
              <tp:taxon-name-part taxon-name-part-type="species" reg="crystallina">crystallina</tp:taxon-name-part>
              <object-id xmlns:xlink="http://www.w3.org/1999/xlink" content-type="mycobank" xlink:type="simple">843482</object-id>
            </tp:taxon-name><tp:taxon-authority>Y.C. Dai, F. Wu, Meng Zhou &amp; Vlasák</tp:taxon-authority><tp:taxon-status xmlns:xlink="http://www.w3.org/1999/xlink" xlink:type="simple">sp. nov.</tp:taxon-status><xref ref-type="fig" rid="F2">Figs 2</xref><xref ref-type="fig" rid="F3">, 3</xref></tp:nomenclature><tp:treatment-sec sec-type="material" id="SECID0EAOAC"><title>Type.</title><p>Ecuador, Mindo Valley, San Carlos, Cascadas; alt. 1400m; <named-content xmlns:xlink="http://www.w3.org/1999/xlink" content-type="dwc:verbatimCoordinates" xlink:type="simple"><named-content content-type="geo-json" specific-use="{&#34;type&#34;:&#34;Point&#34;,&#34;coordinates&#34;:[-78.750000,-0.066667]}" id="NCID0EJOAC" xlink:type="simple">0°4'S, 78°45'W</named-content></named-content>; 20 Jun. 2021; Vlasák leg.; on angiosperm freshly dead stump in tropical cloud forest; JV2106/102 (holotype BJFC038563, isotype PRM957106). GenBank: <ext-link xmlns:xlink="http://www.w3.org/1999/xlink" ext-link-type="gen" xlink:href="ON129551" xlink:type="simple">ON129551</ext-link> (ITS); <ext-link xmlns:xlink="http://www.w3.org/1999/xlink" ext-link-type="gen" xlink:href="ON006467" xlink:type="simple">ON006467</ext-link> (LSU)</p></tp:treatment-sec><tp:treatment-sec sec-type="etymology" id="SECID0EYOAC"><title>Etymology.</title><p>— <italic><tp:taxon-name><tp:taxon-name-part taxon-name-part-type="genus" reg="Crystallina">Crystallina</tp:taxon-name-part></tp:taxon-name></italic> (Lat.): refer to the species having abundant large rhomboid crystals in tube trama.</p></tp:treatment-sec><tp:treatment-sec sec-type="diagnosis" id="SECID0EFPAC"><title>Diagnosis.</title><p><italic><tp:taxon-name><tp:taxon-name-part taxon-name-part-type="genus" reg="Phylloporia">Phylloporia</tp:taxon-name-part><tp:taxon-name-part taxon-name-part-type="species" reg="crystallina">crystallina</tp:taxon-name-part></tp:taxon-name></italic> is characterized by pileate, perennial basidiomata with a thin layer of context between individual tube layers, a duplex context with a black line separating the upper tomentum and a lower compacted layer, small pores 9–10 per mm, a monomitic hyphal system, generative hyphae thin- to distinctly thick-walled with simple septa, the absence of cystidia and cystidioles, the presence of large rhomboid crystals in tube trama, broadly ellipsoid basidiospores measuring 2.8–3 × 2–2.3 μm, and growth on angiosperm stump in the Neotropics.</p></tp:treatment-sec><tp:treatment-sec sec-type="Basidiomata" id="SECID0EWPAC"><title>Basidiomata.</title><p>Perennial, effused reflexed, imbricate, broadly attached to the substrate, hard corky when fresh, woody hard when dry. Pilei applanate to semi-circular, projecting up to 2 cm and 3 cm wide. Pileal surface curry yellow to cinnamon buff when fresh, become purplish chestnut when dry, concentrically sulcate with narrow zones, densely tomentum when juvenile, become velutinate to matted with age, the tomentum up to 1 mm thick, wearing off, leaving a dense trichoderm, sometime covered by mosses; margin sharp, entire. Pore surface pinkish buff to buff yellow and glancing when fresh, become honey yellow when dry; pores round, 9–10 per mm; dissepiments thin, entire. Context umber, up to 3 mm thick, duplex, with a black line separating the upper tomentum and a lower compacted layer, the upper tomentum soft corky, the lower layer hard corky. Tubes fulvous, paler than context, up to 5 mm long, distinctly stratified, usually filled a thin context among tube layers.</p><fig id="F2" position="float" orientation="portrait"><object-id xmlns:xlink="http://www.w3.org/1999/xlink" content-type="doi" xlink:type="simple">10.3897/mycokeys.90.84767.figure2</object-id><object-id xmlns:xlink="http://www.w3.org/1999/xlink" content-type="arpha" xlink:type="simple">E6489ABA-ED91-5546-BDDC-410D314D2059</object-id><label>Figure 2.</label><caption><p>Basidiomata of <italic><tp:taxon-name><tp:taxon-name-part taxon-name-part-type="genus" reg="Phylloporia">Phylloporia</tp:taxon-name-part><tp:taxon-name-part taxon-name-part-type="species" reg="crystallina">crystallina</tp:taxon-name-part></tp:taxon-name></italic> (holotype, JV2106/102). Scale bar: 1 cm.</p></caption><graphic xmlns:xlink="http://www.w3.org/1999/xlink" xlink:href="mycokeys-90-071-g002.jpg" position="float" orientation="portrait" xlink:type="simple" id="oo_693154.jpg"><uri content-type="original_file" xlink:type="simple">https://binary.pensoft.net/fig/693154</uri></graphic></fig><fig id="F3" position="float" orientation="portrait"><object-id xmlns:xlink="http://www.w3.org/1999/xlink" content-type="doi" xlink:type="simple">10.3897/mycokeys.90.84767.figure3</object-id><object-id xmlns:xlink="http://www.w3.org/1999/xlink" content-type="arpha" xlink:type="simple">D772EFC3-28A1-58E1-A993-5DDEB015899D</object-id><label>Figure 3.</label><caption><p>Microscopic structures of <italic><tp:taxon-name><tp:taxon-name-part taxon-name-part-type="genus" reg="Phylloporia">Phylloporia</tp:taxon-name-part><tp:taxon-name-part taxon-name-part-type="species" reg="crystallina">crystallina</tp:taxon-name-part></tp:taxon-name></italic> (drawn from the holotype, JV2106/102). <bold>a</bold> basidiospores <bold>b</bold> basidia and basidioles <bold>c</bold> hyphae from upper tomentum <bold>d</bold> hyphae from lower compacted context <bold>e</bold> hyphae from dissepiment edge.</p></caption><graphic xmlns:xlink="http://www.w3.org/1999/xlink" xlink:href="mycokeys-90-071-g003.jpg" position="float" orientation="portrait" xlink:type="simple" id="oo_693155.jpg"><uri content-type="original_file" xlink:type="simple">https://binary.pensoft.net/fig/693155</uri></graphic></fig></tp:treatment-sec><tp:treatment-sec sec-type="Hyphal structure" id="SECID0EWBAE"><title>Hyphal structure.</title><p>Hyphal system monomitic; generative hyphae simple septate; tissue darkening but otherwise unchanged in the shape of the hyphae in <abbrev xmlns:xlink="http://www.w3.org/1999/xlink" xlink:title="5% potassium hydroxide" id="ABBRID0E3BAE" xlink:type="simple">KOH</abbrev>.</p><p><bold><italic>Context</italic>.</bold> Hyphae in the lower context golden yellow, fairly thick-walled with a wide lumen, unbranched, frequently simple-septate, loosely interwoven, slightly <abbrev xmlns:xlink="http://www.w3.org/1999/xlink" xlink:title="Cotton Blue" id="ABBRID0EHCAE" xlink:type="simple">CB</abbrev>+, 3–5 μm diam.; hyphae in the upper tomentum yellow, fairly thick-walled with a wide lumen, unbranched, frequently simple septate, straight, regularly arranged, 5–7 μm diam.</p><p><bold><italic>Tubes</italic>.</bold> Tramal hyphae hyaline to yellow, thin- to thick-walled with a narrow to medium lumen, rarely branched, frequently to occasionally simple septate, flexuous, loosely interwoven, slightly <abbrev xmlns:xlink="http://www.w3.org/1999/xlink" xlink:title="Cotton Blue" id="ABBRID0ESCAE" xlink:type="simple">CB</abbrev>+, 2–3.5 μm diam.; hyphae at dissepiment edges smooth; large rhomboid crystals abundant among tube trama.</p><p><bold><italic>Hymenium</italic>.</bold> Cystidia and cystidioles absent; basidia barrel-shaped with four sterigmata and a simple septum at the base, 5–7 × 3.5–4 μm. Basidioles similar to basidia in shape, but slightly smaller. Basidiospores broadly ellipsoid to subglobose, yellowish, thick-walled, smooth, not collapsed, <abbrev xmlns:xlink="http://www.w3.org/1999/xlink" xlink:title="Melzer’s reagent" id="ABBRID0E4CAE" xlink:type="simple">IKI</abbrev>–, <abbrev xmlns:xlink="http://www.w3.org/1999/xlink" xlink:title="Cotton Blue" id="ABBRID0EBDAE" xlink:type="simple">CB</abbrev>–, (2.7–) 2.8–3 (–3.1) × 2–2.3 (–2.4) μm, L = 2.9 μm, W = 2.1 μm, Q = 1.38 (n = 30/1).</p></tp:treatment-sec><tp:treatment-sec sec-type="notes" id="SECID0EFDAE"><title>Notes.</title><p>Phylogenetically (Fig. <xref ref-type="fig" rid="F1">1</xref>), <italic><tp:taxon-name><tp:taxon-name-part taxon-name-part-type="genus" reg="Phylloporia">Phylloporia</tp:taxon-name-part><tp:taxon-name-part taxon-name-part-type="species" reg="crystallina">crystallina</tp:taxon-name-part></tp:taxon-name></italic> is related to <italic><tp:taxon-name><tp:taxon-name-part taxon-name-part-type="genus" reg="Phylloporia">P.</tp:taxon-name-part><tp:taxon-name-part taxon-name-part-type="species" reg="montana">montana</tp:taxon-name-part></tp:taxon-name></italic> Oliveira-Filho &amp; Gibertoni (<xref ref-type="bibr" rid="B31">Wu et al. 2019</xref>). However, <italic><tp:taxon-name><tp:taxon-name-part taxon-name-part-type="genus" reg="Phylloporia">P.</tp:taxon-name-part><tp:taxon-name-part taxon-name-part-type="species" reg="montana">montana</tp:taxon-name-part></tp:taxon-name></italic> has wider pores (3–5 per mm vs. 9–10 per mm) and larger and cylindrical basidiospores (4–5 × 2–3 μm vs. 2.8–3 × 2–2.3 μm) (<xref ref-type="bibr" rid="B31">Wu et al. 2019</xref>). Morphologically, <italic><tp:taxon-name><tp:taxon-name-part taxon-name-part-type="genus" reg="Phylloporia">P.</tp:taxon-name-part><tp:taxon-name-part taxon-name-part-type="species" reg="crystallina">crystallina</tp:taxon-name-part></tp:taxon-name></italic> resembles <italic><tp:taxon-name><tp:taxon-name-part taxon-name-part-type="genus" reg="Phylloporia">P.</tp:taxon-name-part><tp:taxon-name-part taxon-name-part-type="species" reg="crataegi">crataegi</tp:taxon-name-part></tp:taxon-name></italic> L.W. Zhou &amp; Y.C. Dai by sharing perennial and pileate basidiomata with duplex context, a monomitic hyphal system, interwoven tramal hyphae, the absence of cystidia and cystidioles, and broadly ellipsoid to subglobose basidiospores (<xref ref-type="bibr" rid="B35">Zhou and Dai 2012</xref>). However, the latter species differs from <italic><tp:taxon-name><tp:taxon-name-part taxon-name-part-type="genus" reg="Phylloporia">P.</tp:taxon-name-part><tp:taxon-name-part taxon-name-part-type="species" reg="crystallina">crystallina</tp:taxon-name-part></tp:taxon-name></italic> by the absence of rhomboid crystals, distinctly longer basidia (8–11 μm vs. 5–7 μm), and growth on living <italic><tp:taxon-name><tp:taxon-name-part taxon-name-part-type="genus" reg="Crataegus">Crataegus</tp:taxon-name-part></tp:taxon-name></italic> in temperate China (<xref ref-type="bibr" rid="B35">Zhou and Dai 2012</xref>). In addition, <italic><tp:taxon-name><tp:taxon-name-part taxon-name-part-type="genus" reg="Phylloporia">P.</tp:taxon-name-part><tp:taxon-name-part taxon-name-part-type="species" reg="crystallina">crystallina</tp:taxon-name-part></tp:taxon-name></italic> and <italic><tp:taxon-name><tp:taxon-name-part taxon-name-part-type="genus" reg="Phylloporia">P.</tp:taxon-name-part><tp:taxon-name-part taxon-name-part-type="species" reg="crataegi">crataegi</tp:taxon-name-part></tp:taxon-name></italic> are phylogenetically distantly related (Fig. <xref ref-type="fig" rid="F1">1</xref>). <italic><tp:taxon-name><tp:taxon-name-part taxon-name-part-type="genus" reg="Phylloporia">P.</tp:taxon-name-part><tp:taxon-name-part taxon-name-part-type="species" reg="chrysites">chrysites</tp:taxon-name-part></tp:taxon-name></italic> (Berk.) Ryvarden is a Neotropical species. It has similar basidiospores as <italic><tp:taxon-name><tp:taxon-name-part taxon-name-part-type="genus" reg="Phylloporia">P.</tp:taxon-name-part><tp:taxon-name-part taxon-name-part-type="species" reg="crystallina">crystallina</tp:taxon-name-part></tp:taxon-name></italic>, but the former is readily distinguished from the latter by its annual habit and larger pores (9–10 per mm vs. pores 6–8 per mm, <xref ref-type="bibr" rid="B32">Wu et al. 2022</xref>).</p><p><italic><tp:taxon-name><tp:taxon-name-part taxon-name-part-type="genus" reg="Trametes">Trametes</tp:taxon-name-part><tp:taxon-name-part taxon-name-part-type="species" reg="lilliputiana">lilliputiana</tp:taxon-name-part></tp:taxon-name></italic> Speg. and <italic><tp:taxon-name><tp:taxon-name-part taxon-name-part-type="genus" reg="Pyropolyporus">Pyropolyporus</tp:taxon-name-part><tp:taxon-name-part taxon-name-part-type="species" reg="subpectinatus">subpectinatus</tp:taxon-name-part></tp:taxon-name></italic> Murrill were originally described from Brazil and Cuba, respectively (<xref ref-type="bibr" rid="B25">Spegazzini 1889</xref>; <xref ref-type="bibr" rid="B13">Murrill 1908</xref>), and they were treated as synonyms of <italic><tp:taxon-name><tp:taxon-name-part taxon-name-part-type="genus" reg="Phylloporia">Phylloporia</tp:taxon-name-part><tp:taxon-name-part taxon-name-part-type="species" reg="pectinata">pectinata</tp:taxon-name-part></tp:taxon-name></italic> (Klotzsch) Ryvarden (<xref ref-type="bibr" rid="B3">Bresadola 1912</xref>; <xref ref-type="bibr" rid="B21">Ryvarden 1985</xref>; <xref ref-type="bibr" rid="B17">Rajchenberg and Wright 1987</xref>). However, these two taxa may be different from <italic><tp:taxon-name><tp:taxon-name-part taxon-name-part-type="genus" reg="Phylloporia">Phylloporia</tp:taxon-name-part><tp:taxon-name-part taxon-name-part-type="species" reg="pectinata">pectinata</tp:taxon-name-part></tp:taxon-name></italic> because its type locality is in India (<xref ref-type="bibr" rid="B32">Wu et al. 2022</xref>). The type of <italic><tp:taxon-name><tp:taxon-name-part taxon-name-part-type="genus" reg="Trametes">T.</tp:taxon-name-part><tp:taxon-name-part taxon-name-part-type="species" reg="lilliputiana">lilliputiana</tp:taxon-name-part></tp:taxon-name></italic> is sterile, but its pilei are confluent and thin, and its upper surface is smooth according to its original description (<xref ref-type="bibr" rid="B25">Spegazzini 1889</xref>). <italic><tp:taxon-name><tp:taxon-name-part taxon-name-part-type="genus" reg="Pyropolyporus">P.</tp:taxon-name-part><tp:taxon-name-part taxon-name-part-type="species" reg="subpectinatus">subpectinatus</tp:taxon-name-part></tp:taxon-name></italic> has globose basidiospores (<xref ref-type="bibr" rid="B13">Murrill 1908</xref>). So, these two taxa are closer or identical to <italic><tp:taxon-name><tp:taxon-name-part taxon-name-part-type="genus" reg="Phylloporia">P.</tp:taxon-name-part><tp:taxon-name-part taxon-name-part-type="species" reg="pectinata">pectinata</tp:taxon-name-part></tp:taxon-name></italic> which has a dimitic hyphal structure and globose basidiospores (<xref ref-type="bibr" rid="B22">Ryvarden 2004</xref>); while <italic><tp:taxon-name><tp:taxon-name-part taxon-name-part-type="genus" reg="Phylloporia">P.</tp:taxon-name-part><tp:taxon-name-part taxon-name-part-type="species" reg="crystallina">crystallina</tp:taxon-name-part></tp:taxon-name></italic> has a monomitic hyphal system and broadly ellipsoid basidiospores.</p></tp:treatment-sec><tp:treatment-sec><!--Section generated to contain objects referenced in tp:taxon-treatment.--><fig id="F1" position="float" orientation="portrait"><object-id xmlns:xlink="http://www.w3.org/1999/xlink" content-type="doi" xlink:type="simple">10.3897/mycokeys.90.84767.figure1</object-id><object-id xmlns:xlink="http://www.w3.org/1999/xlink" content-type="arpha" xlink:type="simple">33089A2E-FC38-5399-B491-81CFA1EE8C90</object-id><label>Figure 1.</label><caption><p>Phylogeny of <italic><tp:taxon-name><tp:taxon-name-part taxon-name-part-type="genus" reg="Phylloporia">Phylloporia</tp:taxon-name-part></tp:taxon-name></italic> inferred from the 28S dataset. The topology is from the <abbrev xmlns:xlink="http://www.w3.org/1999/xlink" xlink:title="Maximum Likelihood" id="ABBRID0ERHAC" xlink:type="simple">ML</abbrev> analysis, and the support values from <abbrev xmlns:xlink="http://www.w3.org/1999/xlink" xlink:title="Maximum Likelihood" id="ABBRID0EVHAC" xlink:type="simple">ML</abbrev> (former) and BI (latter) analyses simultaneously greater than or equal to 50% and 0.90 are indicated at the nodes, respectively. The new species are in boldface.</p></caption><graphic xmlns:xlink="http://www.w3.org/1999/xlink" xlink:href="mycokeys-90-071-g001.jpg" position="float" orientation="portrait" xlink:type="simple" id="oo_693153.jpg"><uri content-type="original_file" xlink:type="simple">https://binary.pensoft.net/fig/693153</uri></graphic></fig></tp:treatment-sec><ref-list><ref id="B31"><mixed-citation xmlns:xlink="http://www.w3.org/1999/xlink" xlink:type="simple"><person-group><name name-style="western"><surname>Wu</surname><given-names>F</given-names></name><name name-style="western"><surname>Ren</surname><given-names>GJ</given-names></name><name name-style="western"><surname>Wang</surname><given-names>L</given-names></name><name name-style="western"><surname>Oliveira-Filho</surname><given-names>JRC</given-names></name><name name-style="western"><surname>Gibertoni</surname><given-names>TB</given-names></name><name name-style="western"><surname>Dai</surname><given-names>YC</given-names></name></person-group> (<year>2019</year>) <article-title>An updated phylogeny and diversity of <tp:taxon-name><tp:taxon-name-part taxon-name-part-type="genus">Phylloporia</tp:taxon-name-part></tp:taxon-name> (<tp:taxon-name><tp:taxon-name-part taxon-name-part-type="order">Hymenochaetales</tp:taxon-name-part></tp:taxon-name>): Eight new species and keys to species of the genus.</article-title><source>Mycological Progress</source><volume>18</volume>(<issue>5</issue>): <fpage>615</fpage>–<lpage>639</lpage>. <ext-link xlink:href="10.1007/s11557-019-01476-4" ext-link-type="doi" xlink:type="simple">https://doi.org/10.1007/s11557-019-01476-4</ext-link></mixed-citation></ref><ref id="B35"><mixed-citation xmlns:xlink="http://www.w3.org/1999/xlink" xlink:type="simple"><person-group><name name-style="western"><surname>Zhou</surname><given-names>LW</given-names></name><name name-style="western"><surname>Dai</surname><given-names>YC</given-names></name></person-group> (<year>2012</year>) <article-title>Phylogeny and taxonomy of <italic><tp:taxon-name><tp:taxon-name-part taxon-name-part-type="genus">Phylloporia</tp:taxon-name-part></tp:taxon-name></italic> (<tp:taxon-name><tp:taxon-name-part taxon-name-part-type="order">Hymenochaetales</tp:taxon-name-part></tp:taxon-name>): New species and a worldwide key to the genus.</article-title><source>Mycologia</source><volume>104</volume>(<issue>1</issue>): <fpage>211</fpage>–<lpage>222</lpage>. <ext-link xlink:href="10.3852/11-093" ext-link-type="doi" xlink:type="simple">https://doi.org/10.3852/11-093</ext-link></mixed-citation></ref><ref id="B32"><mixed-citation xmlns:xlink="http://www.w3.org/1999/xlink" xlink:type="simple"><person-group><name name-style="western"><surname>Wu</surname><given-names>F</given-names></name><name name-style="western"><surname>Zhou</surname><given-names>LW</given-names></name><name name-style="western"><surname>Vlasák</surname><given-names>J</given-names></name><name name-style="western"><surname>Dai</surname><given-names>YC</given-names></name></person-group> (<year>2022</year>) <article-title>Global diversity and systematics of <tp:taxon-name><tp:taxon-name-part taxon-name-part-type="family">Hymenochaetaceae</tp:taxon-name-part></tp:taxon-name> with poroid hymenophore.</article-title><source>Fungal Diversity</source><volume>113</volume>(<issue>1</issue>): <fpage>1</fpage>–<lpage>192</lpage>. <ext-link xlink:href="10.1007/s13225-021-00496-4" ext-link-type="doi" xlink:type="simple">https://doi.org/10.1007/s13225-021-00496-4</ext-link></mixed-citation></ref><ref id="B25"><mixed-citation xmlns:xlink="http://www.w3.org/1999/xlink" xlink:type="simple"><person-group><name name-style="western"><surname>Spegazzini</surname><given-names>C</given-names></name></person-group> (<year>1889</year>) <article-title><tp:taxon-name><tp:taxon-name-part taxon-name-part-type="kingdom">Fungi</tp:taxon-name-part></tp:taxon-name> Puiggariani. Pugillus 1.</article-title><source>Boletín de la Academia Nacional de Ciencias en Córdoba</source><volume>11</volume>: <fpage>381</fpage>–<lpage>622</lpage>. <ext-link xlink:href="10.5962/bhl.title.3624" ext-link-type="doi" xlink:type="simple">https://doi.org/10.5962/bhl.title.3624</ext-link></mixed-citation></ref><ref id="B13"><mixed-citation xmlns:xlink="http://www.w3.org/1999/xlink" xlink:type="simple"><person-group><name name-style="western"><surname>Murrill</surname><given-names>WA</given-names></name></person-group> (<year>1908</year>) <article-title><tp:taxon-name><tp:taxon-name-part taxon-name-part-type="family">Polyporaceae</tp:taxon-name-part></tp:taxon-name> 2.</article-title><source>North American Flora</source><volume>9</volume>(<issue>2</issue>): <fpage>73</fpage>–<lpage>131</lpage>.</mixed-citation></ref><ref id="B3"><mixed-citation xmlns:xlink="http://www.w3.org/1999/xlink" xlink:type="simple"><person-group><name name-style="western"><surname>Bresadola</surname><given-names>G</given-names></name></person-group> (<year>1912</year>) <article-title><tp:taxon-name><tp:taxon-name-part taxon-name-part-type="class">Basidiomycetes</tp:taxon-name-part></tp:taxon-name> Philippinenses 2.</article-title><source>Hedwigia</source><volume>53</volume>: <fpage>46</fpage>–<lpage>80</lpage>.</mixed-citation></ref><ref id="B21"><mixed-citation xmlns:xlink="http://www.w3.org/1999/xlink" xlink:type="simple"><person-group><name name-style="western"><surname>Ryvarden</surname><given-names>L</given-names></name></person-group> (<year>1985</year>) <article-title>Type studies in the <tp:taxon-name><tp:taxon-name-part taxon-name-part-type="family">Polyporaceae</tp:taxon-name-part></tp:taxon-name> 17. Species described by W.A. Murrill.</article-title><source>Mycotaxon</source><volume>23</volume>: <fpage>169</fpage>–<lpage>198</lpage>.</mixed-citation></ref><ref id="B17"><mixed-citation xmlns:xlink="http://www.w3.org/1999/xlink" xlink:type="simple"><person-group><name name-style="western"><surname>Rajchenberg</surname><given-names>M</given-names></name><name name-style="western"><surname>Wright</surname><given-names>JE</given-names></name></person-group> (<year>1987</year>) <article-title>Type studies of <tp:taxon-name><tp:taxon-name-part taxon-name-part-type="family">Corticiaceae</tp:taxon-name-part></tp:taxon-name> and <tp:taxon-name><tp:taxon-name-part taxon-name-part-type="family">Polyporaceae</tp:taxon-name-part></tp:taxon-name> (<tp:taxon-name><tp:taxon-name-part taxon-name-part-type="order">Aphyllophorales</tp:taxon-name-part></tp:taxon-name>) described by C. Spegazzini.</article-title><source>Mycologia</source><volume>79</volume>(<issue>2</issue>): <fpage>246</fpage>–<lpage>464</lpage>. <ext-link xlink:href="10.1080/00275514.1987.12025704" ext-link-type="doi" xlink:type="simple">https://doi.org/10.1080/00275514.1987.12025704</ext-link></mixed-citation></ref><ref id="B22"><mixed-citation xmlns:xlink="http://www.w3.org/1999/xlink" xlink:type="simple"><person-group><name name-style="western"><surname>Ryvarden</surname><given-names>L</given-names></name></person-group> (<year>2004</year>) <article-title>Neotropical polypores 1. Introduction, <tp:taxon-name><tp:taxon-name-part taxon-name-part-type="family">Hymenochaetaceae</tp:taxon-name-part></tp:taxon-name> and <tp:taxon-name><tp:taxon-name-part taxon-name-part-type="family">Ganodermataceae</tp:taxon-name-part></tp:taxon-name>.</article-title><source>Synopsis Fungorum</source><volume>19</volume>: <fpage>1</fpage>–<lpage>227</lpage>.</mixed-citation></ref></ref-list></tp:taxon-treatment>
