# Supplementary material for: ﻿Two new species of Phylloporia (Hymenochaetales) from the Neotropics
Source: MycoKeys. 2022 Jun 7;90:71–83. doi: 10.3897/mycokeys.90.84767 (PMC9849063; doi:10.3897/mycokeys.90.84767)
Supplement: XML Treatment for Phylloporia sumacoensis [file mycokeys.90.84767-treatment2.xml]

<!DOCTYPE tp:taxon-treatment
  PUBLIC "-//TaxonX//DTD Taxonomic Treatment Publishing DTD v0 20100105//EN" "tax-treatment-NSO.dtd">
<tp:taxon-treatment xmlns:tp="http://www.plazi.org/taxpub"><tp:treatment-meta><kwd-group><label>Taxon classification</label><kwd>
                <named-content content-type="kingdom">Fungi</named-content>
              </kwd><kwd>
                <named-content content-type="order">Hymenochaetales</named-content>
              </kwd><kwd>
                <named-content content-type="family">Hymenochaetaceae</named-content>
              </kwd></kwd-group><mixed-citation publication-type="journal"><person-group><name><surname>Zhou</surname><given-names>Meng</given-names></name><name><surname>Wu</surname><given-names>Fang</given-names></name><name><surname>Dai</surname><given-names>Yu-Cheng</given-names></name><name><surname>Vlasák</surname><given-names>Josef</given-names></name></person-group><article-title>﻿Two new species of <italic><tp:taxon-name><tp:taxon-name-part taxon-name-part-type="genus" reg="Phylloporia">Phylloporia</tp:taxon-name-part></tp:taxon-name></italic> (<tp:taxon-name><tp:taxon-name-part taxon-name-part-type="order">Hymenochaetales</tp:taxon-name-part></tp:taxon-name>) from the Neotropics</article-title><source>MycoKeys</source><day>07</day><month>06</month><year>2022</year><volume>90</volume><fpage>71</fpage><lpage>83</lpage><pub-id pub-id-type="doi">10.3897/mycokeys.90.84767</pub-id></mixed-citation></tp:treatment-meta><tp:nomenclature><label>﻿</label><tp:taxon-name>
              <object-id xmlns:xlink="http://www.w3.org/1999/xlink" content-type="arpha" xlink:type="simple">C58E74F9-09D6-5885-A372-835B90CFB8D1</object-id>
              <tp:taxon-name-part taxon-name-part-type="genus" reg="Phylloporia">Phylloporia</tp:taxon-name-part>
              <tp:taxon-name-part taxon-name-part-type="species" reg="sumacoensis">sumacoensis</tp:taxon-name-part>
              <object-id xmlns:xlink="http://www.w3.org/1999/xlink" content-type="mycobank" xlink:type="simple">843484</object-id>
            </tp:taxon-name><tp:taxon-authority>Y.C. Dai, F. Wu, Meng Zhou &amp; Vlasák</tp:taxon-authority><tp:taxon-status xmlns:xlink="http://www.w3.org/1999/xlink" xlink:type="simple">sp. nov.</tp:taxon-status><xref ref-type="fig" rid="F4">Figs 4</xref><xref ref-type="fig" rid="F5">, 5</xref></tp:nomenclature><tp:treatment-sec sec-type="material" id="SECID0EMNAE"><title>Type.</title><p>Ecuador, Guamani, Wild Sumaco Lodge; alt. 1200m; <named-content xmlns:xlink="http://www.w3.org/1999/xlink" content-type="dwc:verbatimCoordinates" xlink:type="simple"><named-content content-type="geo-json" specific-use="{&#34;type&#34;:&#34;Point&#34;,&#34;coordinates&#34;:[-77.600000,-0.666667]}" id="NCID0EVNAE" xlink:type="simple">0°40'S, 77°36'W</named-content></named-content>; 30. Sep. 2021; Vlasák leg.; on living liana in tropical cloud forest; JV2109/73 (holotype BJFC038576, isotype PRM957107). GenBank: <ext-link xmlns:xlink="http://www.w3.org/1999/xlink" ext-link-type="gen" xlink:href="ON129552" xlink:type="simple">ON129552</ext-link> (ITS); <ext-link xmlns:xlink="http://www.w3.org/1999/xlink" ext-link-type="gen" xlink:href="ON006468" xlink:type="simple">ON006468</ext-link> (LSU).</p></tp:treatment-sec><tp:treatment-sec sec-type="etymology" id="SECID0EEOAE"><title>Etymology.</title><p>— <italic><tp:taxon-name><tp:taxon-name-part taxon-name-part-type="genus" reg="Sumacoensis">Sumacoensis</tp:taxon-name-part></tp:taxon-name></italic> (Lat.): refer to the species being found close to Sumaco Vulcan, Ecuador.</p></tp:treatment-sec><tp:treatment-sec sec-type="diagnosis" id="SECID0EROAE"><title>Diagnosis.</title><p><italic><tp:taxon-name><tp:taxon-name-part taxon-name-part-type="genus" reg="Phylloporia">Phylloporia</tp:taxon-name-part><tp:taxon-name-part taxon-name-part-type="species" reg="sumacoensis">sumacoensis</tp:taxon-name-part></tp:taxon-name></italic> is characterized by pileate, perennial basidiomata with a thin layer of context between individual tube layers, a duplex context with a black line separating the upper tomentum and a lower compacted layer, very small pores 10–12 per mm, a monomitic hyphal system, generative hyphae thin- to distinctly thick-walled with simple septa, the hyphae at dissepiment edges bearing fine crystals, presence of cystidioles, broadly ellipsoid to subglobose basidiospores as 3–3.7 × 2.1–2.8 μm, and growth on living liana at medium elevation in the Neotropical cloud forest.</p></tp:treatment-sec><tp:treatment-sec sec-type="Basidiomata" id="SECID0ECPAE"><title>Basidiomata.</title><p>Perennial, pileate, solitary, broadly attached to the substrate, corky when fresh, hard corky when dry. Pilei applanate to semi-circular, projecting up to 4 cm, 5 cm wide and 15 mm thick at base. Pileal surface fuscous to vinaceous gray when fresh, become fulvous to date brown when dry, concentrically zonate and sulcate, densely tomentose, the tomentum up to 4 mm thick; margin obtuse, entire. Pore surface brownish gray to yellowish gray and glancing when fresh, become snuff brown when dry; pores round, 10–12 per mm; dissepiments thick, entire. Context fulvous, up to 8 mm thick, duplex, with a black line separating an upper soft corky tomentum, up to 4 mm thick and the lower compacted layer, hard corky, up to 4 mm thick. Tubes fawn, darker than context, up to 7 mm long, distinctly stratified, usually with a thin layer of context between individual tube layers.</p><fig id="F4" position="float" orientation="portrait"><object-id xmlns:xlink="http://www.w3.org/1999/xlink" content-type="doi" xlink:type="simple">10.3897/mycokeys.90.84767.figure4</object-id><object-id xmlns:xlink="http://www.w3.org/1999/xlink" content-type="arpha" xlink:type="simple">800177CC-8967-52E6-A4F4-B19A72540419</object-id><label>Figure 4.</label><caption><p>A basidiomata of <italic><tp:taxon-name><tp:taxon-name-part taxon-name-part-type="genus" reg="Phylloporia">Phylloporia</tp:taxon-name-part><tp:taxon-name-part taxon-name-part-type="species" reg="sumacoensis">sumacoensis</tp:taxon-name-part></tp:taxon-name></italic> (holotype, JV2109/73). Scale bar: 1 cm.</p></caption><graphic xmlns:xlink="http://www.w3.org/1999/xlink" xlink:href="mycokeys-90-071-g004.jpg" position="float" orientation="portrait" xlink:type="simple" id="oo_693156.jpg"><uri content-type="original_file" xlink:type="simple">https://binary.pensoft.net/fig/693156</uri></graphic></fig><fig id="F5" position="float" orientation="portrait"><object-id xmlns:xlink="http://www.w3.org/1999/xlink" content-type="doi" xlink:type="simple">10.3897/mycokeys.90.84767.figure5</object-id><object-id xmlns:xlink="http://www.w3.org/1999/xlink" content-type="arpha" xlink:type="simple">F415FCF6-03BC-5A63-8457-1FA3F02847EC</object-id><label>Figure 5.</label><caption><p>Microscopic structures of <italic><tp:taxon-name><tp:taxon-name-part taxon-name-part-type="genus" reg="Phylloporia">Phylloporia</tp:taxon-name-part><tp:taxon-name-part taxon-name-part-type="species" reg="sumacoensis">sumacoensis</tp:taxon-name-part></tp:taxon-name></italic> (drawn from the holotype, JV2109/73). <bold>a</bold> basidiospores <bold>b</bold> basidia and basidioles <bold>c</bold> cystidioles <bold>d</bold> hyphae from upper tomentum <bold>e</bold> hyphae from lower compacted context <bold>f</bold> hyphae from dissepiment edge.</p></caption><graphic xmlns:xlink="http://www.w3.org/1999/xlink" xlink:href="mycokeys-90-071-g005.jpg" position="float" orientation="portrait" xlink:type="simple" id="oo_693157.jpg"><uri content-type="original_file" xlink:type="simple">https://binary.pensoft.net/fig/693157</uri></graphic></fig></tp:treatment-sec><tp:treatment-sec sec-type="Hyphal structure" id="SECID0EDRAE"><title>Hyphal structure.</title><p>Hyphal system monomitic; generative hyphae simple septate; tissue darkening but otherwise unchanged in the shape of the hyphae in <abbrev xmlns:xlink="http://www.w3.org/1999/xlink" xlink:title="5% potassium hydroxide" id="ABBRID0EJRAE" xlink:type="simple">KOH</abbrev>.</p><p><bold><italic>Context.</italic></bold> Hyphae in the lower context golden yellow, thick-walled with a narrow to medium lumen, unbranched, occasionally simple septate, interwoven, 3–5 μm diam.; hyphae in the tomentum brownish yellow, fairly thick-walled with a wide lumen, unbranched, frequently simple septate, some collapsed, loosely interwoven, 5–7 μm diam.</p><p><bold><italic>Tubes</italic>.</bold> Tramal hyphae hyaline to golden yellow, thin- to thick-walled with a narrow to medium lumen, rarely branched, frequently to occasionally simple septate, parallel or subparallel along the tubes, 2–4 μm diam.; hyphae at dissepiment edges bearing fine crystals.</p><p><bold><italic>Hymenium</italic>.</bold> Cystidia absent, fusoid cystidioles rarely present; basidia barrel-shaped with four sterigmata and a simple septum at the base, 10–12 × 4.5–5 μm. Basidioles similar to basidia in shape, but slightly smaller. Basidiospores broadly ellipsoid to subglobose, yellowish, thick-walled, smooth, some collapsed, <abbrev xmlns:xlink="http://www.w3.org/1999/xlink" xlink:title="Melzer’s reagent" id="ABBRID0ECSAE" xlink:type="simple">IKI</abbrev>–, <abbrev xmlns:xlink="http://www.w3.org/1999/xlink" xlink:title="Cotton Blue" id="ABBRID0EGSAE" xlink:type="simple">CB</abbrev>–, (2.9–)3–3.7(–3.9) × 2.1–2.8 μm, L = 3.18 μm, W = 2.48 μm, Q = 1.28 (n = 30/1).</p></tp:treatment-sec><tp:treatment-sec sec-type="notes" id="SECID0EKSAE"><title>Notes.</title><p>Phylogenetically, <italic><tp:taxon-name><tp:taxon-name-part taxon-name-part-type="genus" reg="Phylloporia">Phylloporia</tp:taxon-name-part><tp:taxon-name-part taxon-name-part-type="species" reg="sumacoensis">sumacoensis</tp:taxon-name-part></tp:taxon-name></italic> is closely related to two other Neotropical species, <italic><tp:taxon-name><tp:taxon-name-part taxon-name-part-type="genus" reg="Phylloporia">P.</tp:taxon-name-part><tp:taxon-name-part taxon-name-part-type="species" reg="spathulata">spathulata</tp:taxon-name-part></tp:taxon-name></italic> (Hook.) Ryvarden sensu auctore and <italic><tp:taxon-name><tp:taxon-name-part taxon-name-part-type="genus" reg="Phylloporia">P.</tp:taxon-name-part><tp:taxon-name-part taxon-name-part-type="species" reg="ulloae">ulloae</tp:taxon-name-part></tp:taxon-name></italic> R. Valenz. et al. (Fig. <xref ref-type="fig" rid="F1">1</xref>). However, <italic><tp:taxon-name><tp:taxon-name-part taxon-name-part-type="genus" reg="Phylloporia">P.</tp:taxon-name-part><tp:taxon-name-part taxon-name-part-type="species" reg="spathulata">spathulata</tp:taxon-name-part></tp:taxon-name></italic> differs from <italic><tp:taxon-name><tp:taxon-name-part taxon-name-part-type="genus" reg="Phylloporia">P.</tp:taxon-name-part><tp:taxon-name-part taxon-name-part-type="species" reg="sumacoensis">sumacoensis</tp:taxon-name-part></tp:taxon-name></italic> in having stipitate basidiomata, wider pores (7–9 per mm vs. 10–12 per mm), and the absence of cystidioles (<xref ref-type="bibr" rid="B22">Ryvarden 2004</xref>). <italic><tp:taxon-name><tp:taxon-name-part taxon-name-part-type="genus" reg="Phylloporia">Phylloporia</tp:taxon-name-part><tp:taxon-name-part taxon-name-part-type="species" reg="ulloae">ulloae</tp:taxon-name-part></tp:taxon-name></italic> differs from <italic><tp:taxon-name><tp:taxon-name-part taxon-name-part-type="genus" reg="Phylloporia">P.</tp:taxon-name-part><tp:taxon-name-part taxon-name-part-type="species" reg="sumacoensis">sumacoensis</tp:taxon-name-part></tp:taxon-name></italic> in having wider pores (6–8 per mm vs. 10–12 per mm) and longer basidia (14.5–16 μm vs. 10–12 μm) (<xref ref-type="bibr" rid="B27">Valenzuela et al. 2011</xref>). Morphologically, <italic><tp:taxon-name><tp:taxon-name-part taxon-name-part-type="genus" reg="Phylloporia">P.</tp:taxon-name-part><tp:taxon-name-part taxon-name-part-type="species" reg="sumacoensis">sumacoensis</tp:taxon-name-part></tp:taxon-name></italic> is similar to <italic><tp:taxon-name><tp:taxon-name-part taxon-name-part-type="genus" reg="Phylloporia">P.</tp:taxon-name-part><tp:taxon-name-part taxon-name-part-type="species" reg="fontanesiae">fontanesiae</tp:taxon-name-part></tp:taxon-name></italic> L.W. Zhou &amp; Y.C. Dai by sharing same pores size and broadly ellipsoid basidiospore (<xref ref-type="bibr" rid="B35">Zhou and Dai 2012</xref>), but the latter species has an annual habit, shorter basidia (6–7 × 3.5–4 µm vs. 10–12 × 4.5–5 μm), shorter basidiospores (2.5–3 μm vs. 3–3.7 μm), and growth on living <italic><tp:taxon-name><tp:taxon-name-part taxon-name-part-type="genus" reg="Fontanesia">Fontanesia</tp:taxon-name-part></tp:taxon-name></italic> in Asia (<xref ref-type="bibr" rid="B35">Zhou and Dai 2012</xref>). In addition, <italic><tp:taxon-name><tp:taxon-name-part taxon-name-part-type="genus" reg="Phylloporia">P.</tp:taxon-name-part><tp:taxon-name-part taxon-name-part-type="species" reg="sumacoensis">sumacoensis</tp:taxon-name-part></tp:taxon-name></italic> and <italic><tp:taxon-name><tp:taxon-name-part taxon-name-part-type="genus" reg="Phylloporia">P.</tp:taxon-name-part><tp:taxon-name-part taxon-name-part-type="species" reg="fontanesiae">fontanesiae</tp:taxon-name-part></tp:taxon-name></italic> are phylogenetically distantly related (Fig. <xref ref-type="fig" rid="F1">1</xref>).</p></tp:treatment-sec><tp:treatment-sec><!--Section generated to contain objects referenced in tp:taxon-treatment.--><fig id="F1" position="float" orientation="portrait"><object-id xmlns:xlink="http://www.w3.org/1999/xlink" content-type="doi" xlink:type="simple">10.3897/mycokeys.90.84767.figure1</object-id><object-id xmlns:xlink="http://www.w3.org/1999/xlink" content-type="arpha" xlink:type="simple">33089A2E-FC38-5399-B491-81CFA1EE8C90</object-id><label>Figure 1.</label><caption><p>Phylogeny of <italic><tp:taxon-name><tp:taxon-name-part taxon-name-part-type="genus" reg="Phylloporia">Phylloporia</tp:taxon-name-part></tp:taxon-name></italic> inferred from the 28S dataset. The topology is from the <abbrev xmlns:xlink="http://www.w3.org/1999/xlink" xlink:title="Maximum Likelihood" id="ABBRID0ERHAC" xlink:type="simple">ML</abbrev> analysis, and the support values from <abbrev xmlns:xlink="http://www.w3.org/1999/xlink" xlink:title="Maximum Likelihood" id="ABBRID0EVHAC" xlink:type="simple">ML</abbrev> (former) and BI (latter) analyses simultaneously greater than or equal to 50% and 0.90 are indicated at the nodes, respectively. The new species are in boldface.</p></caption><graphic xmlns:xlink="http://www.w3.org/1999/xlink" xlink:href="mycokeys-90-071-g001.jpg" position="float" orientation="portrait" xlink:type="simple" id="oo_693153.jpg"><uri content-type="original_file" xlink:type="simple">https://binary.pensoft.net/fig/693153</uri></graphic></fig></tp:treatment-sec><ref-list><ref id="B22"><mixed-citation xmlns:xlink="http://www.w3.org/1999/xlink" xlink:type="simple"><person-group><name name-style="western"><surname>Ryvarden</surname><given-names>L</given-names></name></person-group> (<year>2004</year>) <article-title>Neotropical polypores 1. Introduction, <tp:taxon-name><tp:taxon-name-part taxon-name-part-type="family">Hymenochaetaceae</tp:taxon-name-part></tp:taxon-name> and <tp:taxon-name><tp:taxon-name-part taxon-name-part-type="family">Ganodermataceae</tp:taxon-name-part></tp:taxon-name>.</article-title><source>Synopsis Fungorum</source><volume>19</volume>: <fpage>1</fpage>–<lpage>227</lpage>.</mixed-citation></ref><ref id="B27"><mixed-citation xmlns:xlink="http://www.w3.org/1999/xlink" xlink:type="simple"><person-group><name name-style="western"><surname>Valenzuela</surname><given-names>R</given-names></name><name name-style="western"><surname>Raymundo</surname><given-names>T</given-names></name><name name-style="western"><surname>Cifuentes</surname><given-names>J</given-names></name><name name-style="western"><surname>Castillo</surname><given-names>G</given-names></name><name name-style="western"><surname>Amalfi</surname><given-names>M</given-names></name><name name-style="western"><surname>Decock</surname><given-names>C</given-names></name></person-group> (<year>2011</year>) <article-title>Two undescribed species of <italic><tp:taxon-name><tp:taxon-name-part taxon-name-part-type="genus">Phylloporia</tp:taxon-name-part></tp:taxon-name></italic> are evidenced in Mexico based on morphological, phylogenetic, and ecological data.</article-title><source>Mycological Progress</source><volume>10</volume>: <fpage>341</fpage>–<lpage>349</lpage>. <ext-link xlink:href="10.1007/s11557-010-0707-0" ext-link-type="doi" xlink:type="simple">https://doi.org/10.1007/s11557-010-0707-0</ext-link></mixed-citation></ref><ref id="B35"><mixed-citation xmlns:xlink="http://www.w3.org/1999/xlink" xlink:type="simple"><person-group><name name-style="western"><surname>Zhou</surname><given-names>LW</given-names></name><name name-style="western"><surname>Dai</surname><given-names>YC</given-names></name></person-group> (<year>2012</year>) <article-title>Phylogeny and taxonomy of <italic><tp:taxon-name><tp:taxon-name-part taxon-name-part-type="genus">Phylloporia</tp:taxon-name-part></tp:taxon-name></italic> (<tp:taxon-name><tp:taxon-name-part taxon-name-part-type="order">Hymenochaetales</tp:taxon-name-part></tp:taxon-name>): New species and a worldwide key to the genus.</article-title><source>Mycologia</source><volume>104</volume>(<issue>1</issue>): <fpage>211</fpage>–<lpage>222</lpage>. <ext-link xlink:href="10.3852/11-093" ext-link-type="doi" xlink:type="simple">https://doi.org/10.3852/11-093</ext-link></mixed-citation></ref></ref-list></tp:taxon-treatment>
