# Supplementary material for: ﻿Two new species of Phylloporia (Hymenochaetales) from the Neotropics
Source: MycoKeys. 2022 Jun 7;90:71–83. doi: 10.3897/mycokeys.90.84767 (PMC9849063; doi:10.3897/mycokeys.90.84767)
Supplement: Supplementary material 1 — The sequence alignments and tree [file mycokeys-90-071-s001.nex]

#NEXUS
[written Tue Mar 29 16:52:08 CST 2022 by Mesquite  version 3.04 (build 725) at DESKTOP-R1ES3QP/172.25.74.17]

BEGIN TAXA;
	TITLE Taxa;
	DIMENSIONS NTAX=135;
	TAXLABELS
		AY059052_Fomitiporella_cavicola AY059036_Phellinus_umbrinellus JF712935_Phylloporia_resupinata KP698746_Phylloporia_dependens Phylloporiamori_Wu1105_2_28S Phylloporiamori_Wu1105_3_28S Phylloporiamori_SS058_28S Wu1807_1Phylloporiamoricola Wu1807_5Phylloporiamoricola Wu1807_6Phylloporiamoricola MK193758PhylloporiaboldoBAFC52945HolotypeChile MK193756PhylloporiaboldoBAFC52947Chile KJ743249_Phylloporia_afrospathulata KJ743248_Phylloporia_afrospathulata KJ787796_Phylloporia_sp KJ787795_Phylloporia_sp JF712922_Phylloporia_crataegi JF712923_Phylloporia_crataegi AF411826_Phylloporia_ephedrae JF712924_Phylloporia_fontanesiae JF712925_Phylloporia_fontanesiae JF712933_Phylloporia_oreophila JF712934_Phylloporia_oreophila KM264325_Phylloporia_yuchengii KJ787805_Phylloporia_tiliae JF712927_Phylloporia_gutta KF729938_Phylloporia_osmanthi AF411823_Phylloporia_pectinata JF712930_Phylloporia_nandinae JF712931_Phylloporia_nandinae KJ787800_Phylloporia_sp KJ787801_Phylloporia_sp KY349140_Phylloporia_sp KY349141_Phylloporia_sp JF712928_Phylloporia_hainaniana KJ743247_Phylloporia_fulva AF311040_Phellinus_ribis KC778784_Phylloporia_terrestris KC136228_Phylloporia_sp KU904468_Phylloporia_pulla KU904469_Phylloporia_pulla KC136223_Phylloporia_nouraguensis KC136224_Phylloporia_nouraguensis AF411824_Phylloporia_bibulosa KJ743276_Phylloporia_sp PhylloporiarinoreaeMUCL56283HolotypeGabon PhylloporiarinoreaeMUCL57328Gabon KY242602_Phylloporia_sp KY242603_Phylloporia_sp KU904470_Phylloporia_sp KU904464_Phylloporia_sp KU904466_Phylloporia_sp KJ631412_Phylloporia_sp KJ631413_Phylloporia_sp JF712936_Phylloporia_weberiana Phylloporia_chrysites_Chen1182 Phylloporia_chrysites_GC1604_28 JF712929_Phylloporia_minutospora HM635671_Phylloporia_minutispora KJ743284_Phylloporia_sp JV2106_102Phylloporiacrystallinaspnov AY059057_Fulvifomes_fastuosus AF411825_Fulvifomes_robiniae HM635666_Phylloporia_chrysita HM635667_Phylloporia_chrysita KU198350_Phylloporia_flabelliforma KU198349_Phylloporia_flabelliforma KU198352_Phylloporia_gabonensis KU198353_Phylloporia_gabonensis KX242355_Phylloporia_pseudopectinata KX242356_Phylloporia_pseudopectinata KX242357_Phylloporia_pendula KX901670_Phylloporia_pendula KJ743265_Phylloporia_sp HM635669_Phylloporia_cf_fruticum HM635668_Phylloporia_cf_fruticum KJ743250_Phylloporia_inonotoides KJ743267_Phylloporia_sp KJ743269_Phylloporia_sp HM635673_Phylloporia_rzedowskii HM635674_Phylloporia_rzedowskii KC136227_Phylloporia_sp KJ743258_Phylloporia_sp KJ743259_Phylloporia_sp KJ743260_Phylloporia_sp KC136225_Phylloporia_sp KJ743278_Phylloporia_sp KJ787797_Phylloporia_sp KJ787798_Phylloporia_sp MG738813_Phylloporia_sp MG738814_Phylloporia_sp KJ631408_Phylloporia_sp KJ631409_Phylloporia_sp AF411822_Phylloporia_spathulata KJ631407_Phylloporia_sp KJ631406_Phylloporia_sp PhylloporiaminutissimaDai21223 KC136231_Phylloporia_sp JF712932_Phylloporia_oblongospora AF311014_Inonotus_hispidus KJ787803_Phylloporia_sp KJ787804_Phylloporia_sp Phylloporiamurrayae_Wu1404_4 Phylloporiamurrayae_Wu1404_6_28S Phylloporiamurrayae_Wu1404_5 MG738815_Phylloporia_sp KX242358_Phylloporia_manglietiae KJ743282_Phylloporia_sp HM635677_Phylloporia_ulloai HM635678_Phylloporia_ulloai KJ743263_Phylloporia_sp KJ743264_Phylloporia_sp MG738798_Phylloporia_sp MG738799_Phylloporia_sp MG738800_Phylloporia_sp MG738801_Phylloporia_sp MG738802_Phylloporia_sp MG738803_Phylloporia_sp MG738806_Phylloporia_sp MG738807_Phylloporia_sp MG738808_Phylloporia_sp MG738809_Phylloporia_pulla PhylloporiatabernaemontanaeDai18852 PhylloporiatabernaemontanaeDai18853 MG738810_Phylloporia_sp MG738812_Phylloporia_sp MG738811_Phylloporia_sp MG738804_Phylloporia_sp MG738805_Phylloporia_sp JV2109_73Phylloporialianincolaspnov Phylloporiarubiacearum_Chen3580_28S Phylloporiarubiacearum_Chen3584_28S Phylloporiarubiacearum_Chen3583_28S Phylloporiarubiacearum_Chen3585_28S KP012901PhylloporiaspMEL2382720Australia 
	;

END;


BEGIN CHARACTERS;
	TITLE  Character_Matrix;
	DIMENSIONS  NCHAR=993;
	FORMAT DATATYPE = DNA GAP = - MISSING = ?;
	MATRIX
	AY059052_Fomitiporella_cavicola                 taacaaggattcccctagtaactgcgagtgaagcgggaag-agctcaaatttaaaatctggcggtc--tt--tgatcgtccgagttgtaacctgaag-gagcgtttt-ccgcgccg-aaccgtgtacaagtctcctggaacggagcgtcatagagggtgagaatcccgttcatgacacgga-c-gctcggtgc-tttgt--gatacgctcccgaagagtcgcgttgtttgggaatgcagcgcaaaatgggtggtaaattccatctaaagctaaatattggcgagagaccgatagcgaacaagtaccgtgagggaaagatgaaaagcactttggaaagagagttaaacagtacgtgaaattgttgaaagggaaacgcttgaagtcagtcgcgtct-tgtggaactcagcc-ttgc---ttc---ggc-ctggtgtacttt--cc--ac-tc-gacgggtcaacatcaa-tttc-gaccggtggacaagggcgagggga-atgtagcgtcgtttcggcgacgtg-ttatagcccctcgtcgcat-acaccggctgggattga-gg-a---cc-gcagcgcg-ccc---t--tgtggcc----gggg------------g----------tt-cg-ccccacg-t-accgcgcttaggat-gttggcataatggctttaagcgacccgtctt-gaaacacggaccaaggagtctaacatgcttgcgagtgttcgggtgg-aaaacccttgcgcgtaatgaaagtgaaa---g-ttgggagcct-cc------------------g-cga-------gggggtgcaccgacgcccggccct-gacg-----ttc-tctgacggtg-ctgcggtagagcaagtatgttggg----acccgaaagatggtgaactatgcctgaatagggcgaagccagaggaaactctggtggaggctcgtagcgattctgacgtgcaaatcgatcgtcaaatttggg-
	AY059036_Phellinus_umbrinellus                  taacaaggattcccctagtaactgcgagtgaagcgggaag-agctcaaatttaaaatctggcggtc--tc--tgatcgtccgagttgtaacctgaag-gagcgtttt-ccgcgtcg-aaccgtgtacaagtctcctggaacggagcgtcatagagggtgagaatcccgtccatgacacgga-c-gctcggtgcttttgt--gatacgctcccgaagagtcgcgttgtttgggaatgcagcgcaaaatgggtggtaaattccatctaaagctaaatattggcgagagaccgatagcgaacaagtaccgtgagggaaagatgaaaagcactttgaaaagagagttaaacagtacgtgaaattgttgaaagggaaacgcttgaagtcagtcgtgtct-tgtggaactcagcc-ttgc---ttc---ggc-ctggtgtacttt--cc--ac-tc-gacgggtcaacatcaa-tttc-gaccggtggacaagggcgagggga-atgtagcgtcgtttcggcgacgtg-ttatagcccctcgtcgcat-acaccggctgggattga-gg-a---cc-gcagcgcg-ccc---t--tgtggcc----gggg------------g----------tt-cg-ccccacg-t-accgcgcttaggat-gttggcataatggctttaagcgacccgtctt-gaaacacggaccaaggagtctaacatgcttgcgagtgttcgggtgg-aaaacccttgcgcgtaatgaaagtgaaa---g-ttgggagcct-cc------------------g-cga-------gggggtgcaccgacgcccggccct-gacg-----ttc-tctgacggtg-ctgcggtagagcaagtatgttggg----acccgaaagatggtgaactatgcctgaatagggcgaagccagaggaaactctggtggaggctcgtagcgattctgacgtgcaaatcgatcgtcaaatttggg-
	JF712935_Phylloporia_resupinata                 ----------tcccctagtaactgcgagtgaagcgggaaa-agctcaaatttaaaatctggcggtc--tc--tggccgtccgagttgtaacctggag-gagcgtttt-ccgcgtcg-gaccgtgtacaagtctcctggaacggagcgtcatagagggtgagaatcccgtccatgacacgga-c-gcccgatgcttttgt--gatacgctcccgaagagtcgcgttgtttgggaatgcagcgcaaaatgggtggtaaattccatctaaagctaaatattggcgagagaccgatagcgaacaagtaccgtgagggaaagatgaaaagcactttggaaagagagttaaacagtacgtgaaattgttgaaagggaaacgcttgaagtcagtcgcgtct-tgtggaactcagcc-ttgc---ttc---ggc-ctggtgtacttt--cc--at-ga-gacgggtcaacatcaa-tttt-ggccggtggacaaaggcgagggga-atgtagcgtcgtttcggcgacgtg-ttatagcccttcgtcacat-acatcggctgggattga-gg-a---cc-gcagcgcg-ccc---t--tgtggcc----gggg------------------------t-tc-gcccacg-t-accgcgcttaggat-gttggcataatggctttaagcgacccgtctt-gaaacacggaccaaggagtctaacatgcttgcgagtgttcgggtgg-aaaacccttgcgcgtaatgaaagtgaaa---g-ttgggaccct-cc------------------g-caa-------gggggtgcaccgacgcccggccct-gacg-----ttc-tctgacggtg-ctgcggtagagcaagtatgttggg----acccgaaagatggtgaactatgcctgaatagggcgaagccagaggaaactctggtggaggctcgtagcgattctgacgtgcaaatcgatcgtcaaatttggg-
	KP698746_Phylloporia_dependens                  taacgaggattcccctagtaactgcgagtgaagcgggaag-agctcaaatttgtaatctggcggtc--tt--gggccgtccgagttgtaatctgaag-aggcattgt-ccgcgtcg-gaccgtgtacaagtctcctggaatggagcgtcatagagggtgagaatcccgtccatgacacgga-c-cgccgatgc-tttgt--gaggtgccctcgaagagtcgcgttgtttgggaatgcagcgcaaaatgggtggtaaattccatctaaagctaaatactggcgagagaccgatagcgaacaagtaccgtgagggaaagatgaaaagcactttgaaaagagagttaaacagtacgtgaaattgttgaaagggaaacgcttgaagtcagtcgcgtcc-tgtggtactcagcc-ttgc---ttc---ggc-tcggtgtactta--cc-att-tg-gatgggtcaacgtcaa-tttc-gaccggtggacaagggcgagggga-atgtagcgtcgtttcggcggcgtg-ttatagcctcttgtcgtat-acactggctgggattga-gg-a---cc-gcagcacg-ccc---t--tgtggcc----gggg------------g----------tt-cg-ccctacg-t-tctgtgcttaggat-gttggcataatggctttaagcgacccgtctt-gaaacacggaccaaggagtctaacatgcttgcgagtgtttgggtgg-aaaacccttgcgcgtaatgaaagtgaaag--g-ttgggaacct-cc------------------g-cga-------gggggtgcaccgacgcccggccct-gacg-----ttc-tctgacggtg-ctgcggtagagcaagtatgttggg----acccgaaagatggtgaactatgcctgaatagggtgaagccagaggaaactctggtggaggctcgtagcgattctgacgtgcaaatcgatcgtcaaatttggg-
	Phylloporiamori_Wu1105_2_28S                    taacgaggattcccctagtaactgcgagtgaagcgggaag-agctcaaatttgtaatctggcggtc--tt--gggccgtccgagttgtaatctgaag-aggcattgt-ccgcgtcg-gaccgtgtacaagtctcctggaatggagcgtcatagagggtgagaatcccgtccatgacacgga-c-cgccgatgc-tttgt--gaggtgccctcgaagagtcgcgttgtttgggaatgcagcgcaaaatgggtggtaaattccatctaaagctaaatactggcgagagaccgatagcgaacaagtaccgtgagggaaagatgaaaagcactttgaaaagagagttaaacagtacgtgaaattgttgaaagggaaacgcttgaagtcagtcgcgtct-tgtggtactcagcc-ttgc---ttc---ggc-ttggtgtactta--cc-att-tg-gacgggtcaacgtcaa-tttc-gaccggtggacaagggcgagggga-atgtagcgtcgtttcggcggcgtg-ttatagactcttgttgtat-acaccggttgggattga-gg-a---cc-gcagcacg-ccc---t--tgtggcc----gggg------------g----------tt-cg-ccctacg-t-ttggtgcttaggat-gttggcataatggctttaagcgacccgtctt-gaaacacggaccaaggagtctaacatgcttgcgagtgtttgggtgg-aaaacccttgcgcgtaatgaaagtgaaag--g-ttgggaacct-cc------------------g-cga-------gggggtgcaccgacgcccggccct-aacg-----ttc-tctgacggtg-ctgcggtagagcaagtatgttggg----acccgaaagatggtgaactatgcctgaatagggtgaagccagaggaaactctggtggaggctcgtagcgattctgacgtgcaaatcgatcgtcaaatttggg-
	Phylloporiamori_Wu1105_3_28S                    taacgaggattcccctagtaactgcgagtgaagcgggaag-agctcaaatttgtaatctggcggtc--tt--gggccgtccgagttgtaatctgaag-aggcattgt-ccgcgtcg-gaccgtgtacaagtctcctggaatggagcgtcatagagggtgagaatcccgtccatgacacgga-c-cgccgatgc-tttgt--gaggtgccctcgaagagtcgcgttgtttgggaatgcagcgcaaaatgggtggtaaattccatctaaagctaaatactggcgagagaccgatagcgaacaagtaccgtgagggaaagatgaaaagcactttgaaaagagagttaaacagtacgtgaaattgttgaaagggaaacgcttgaagtcagtcgcgtct-tgtggtactcagcc-ttgc---ttc---ggc-ttggtgtactta--cc-att-tg-gacgggtcaacgtcaa-tttc-gaccggtggacaagggcgagggga-atgtagcgtcgtttcggcggcgtg-ttatagactcttgttgtat-acaccggttgggattga-gg-a---cc-gcagcacg-ccc---t--tgtggcc----gggg------------g----------tt-cg-ccctacg-t-ttggtgcttaggat-gttggcataatggctttaagcgacccgtctt-gaaacacggaccaaggagtctaacatgcttgcgagtgtttgggtgg-aaaacccttgcgcgtaatgaaagtgaaag--g-ttgggaacct-cc------------------g-cga-------gggggtgcaccgacgcccggccct-aacg-----ttc-tctgacggtg-ctgcggtagagcaagtatgttggg----acccgaaagatggtgaactatgcctgaatagggtgaagccagaggaaactctggtggaggctcgtagcgattctgacgtgcaaatcgatcgtcaaatttggg-
	Phylloporiamori_SS058_28S                       taacgaggattcccctagtaactgcgagtgaagcgggaag-agctcaaatttgtaatctggcggtc--tt--gggccgtccgagttgtaatctgaag-aggcattgt-ccgcgtcg-gaccgtgtacaagtctcctggaatggagcgtcatagagggtgagaatcccgtccatgacacgga-c-cgccgatgc-tttgt--gaggtgccctcgaagagtcgcgttgtttgggaatgcagcgcaaaatgggtggtaaattccatctaaagctaaatactggcgagagaccgatagcgaacaagtaccgtgagggaaagatgaaaagcactttgaaaagagagttaaacagtacgtgaaattgttgaaagggaaacgcttgaagtcagtcgcgtct-tgtggtactcagcc-ttgc---ttc---ggc-ttggtgtactta--cc-att-tg-gacgggtcaacgtcaa-tttY-gacYggtggacaagggcgagggga-atgtagcgtcgtttcggcggcgtg-ttatagactcttgttgtat-acaccggttgggattga-gg-a---cc-gcagcacg-ccc---t--tgtggcc----gggg------------g----------tt-cg-ccctacg-t-ttggtgcttaggat-gttggcataatggctttaagcgacccgtctt-gaaacacggaccaaggagtctaacatgcttgcgagtgtttgggtgg-aaaacccttgcgcgtaatgaaagtgaaag--g-ttgggaacct-cc------------------g-cga-------gggggtgcaccgacgcccggccct-aacg-----ttc-tctgacggtg-ctgcggtagagcaagtatgttggg----acccgaaagatggtgaactatgcctgaatagggtgaagccagaggaaactctggtggaggctcgtagcgattctgacgtgcaaatcgatcgtcaaatttggg-
	Wu1807_1Phylloporiamoricola                     ----gaggattcccctagtaactgcgagtgaagcgggaag-agctcaaatttgtaatctggcggtc--tt--gggccgtccgagttgtaatctgaMg-aggcattgt-ccgcgtcg-gaccgtgtacaagtctcctggaatggagcgtcatagagggtgagaatcccgtccatgacacgga-c-cgccgatgc-tttgt--gaggtgccctcgaagagtcgcgttgtttgggaatgcagcgcaaaacgggtggtaaattccatctaaagctaaatactggcgagagaccgatagcgaacaagtaccgtgagggaaagatgaaaagcactttgaaaagagagttaaacagtacgtgaaattgttgaaagggaaacgcttgaagtcagtcgcgtct-tgtggtactcagcc-ttgc---ttc---ggc-ttggtgtactta--cc-att-tg-gacgggtcaacgtcaa-tttt-gaccggtggacaagggcgagggga-atgtagcgtcgtttcggcggcgtg-ttatagactcttgttgtat-acaccggttgggattga-gg-a---cc-gcagcacg-ccc---t--tgtggcY----gggg------------g----------tt-cg-ccctacg-t-tcggtgcttaggat-gttggcataatggctttaagcgacccgtctt-gaaacacggaccaaggagtctaacatgcttgcgagtgtttgggtgg-aaaacccttgcgcgtaatgaaagtgaaag--g-ttgggaacct-cc------------------g-cga-------gggggtgcaccgacgcccggccct-aacg-----ttc-tctgacggtg-ctgcggtagagcaagtatgttggg----acccgaaagatggtgaactatgcctgaatagggtgaagccagaggaaactctggtggaggctcgtagcgattctgacgtgcaaatcgatcgtcaaatttggg-
	Wu1807_5Phylloporiamoricola                     ------ggattcccctagtaactgcgagtgaagcgggaag-agctcaaatttgtaatctggcggtc--tt--gggccgtccgagttgtaatctgaag-aggcattgt-ccgcgtcg-gaccgtgtacaagtctcctggaatggagcgtcatagagggtgagaatcccgtccatgacacgga-c-cgccgatgc-tttgt--gaggtgccctcgaagagtcgcgttgtttgggaatgcagcgcaaaacgggtggtaaattccatctaaagctaaatactggcgagagaccgatagcgaacaagtaccgtgagggaaagatgaaaagcactttgaaaagagagttaaacagtacgtgaaattgttgaaagggaaacgcttgaagtcagtcgcgtct-tgtggtactcagcc-ttgc---ttc---ggc-ttggtgtactta--cc-att-tg-gacgggtcaacgtcaa-tttt-gaccggtggacaagggcgagggga-atgtagcgtcgtttcggcggcgtg-ttatagactcttgttgtat-acaccggttgggattga-gg-a---cc-gcagcacg-ccc---t--tgtggcY----gggg------------g----------tt-cg-ccctacg-t-tcggtgcttaggat-gttggcataatggctttaagcgacccgtctt-gaaacacggaccaaggagtctaacatgcttgcgagtgtttgggtgg-aaaacccttgcgcgtaatgaaagtgaaag--g-ttgggaacct-cc------------------g-cga-------gggggtgcaccgacgcccggccct-aacg-----ttc-tctgacggtg-ctgcggtagagcaagtatgttggg----acccgaaagatggtgaactatgcctg-atagggtgaagccagaggaaactctggtggaggctcgtagcgattctgacgtgcaaatcgatcgtcaaatttggg-
	Wu1807_6Phylloporiamoricola                     ------ggattcccctagtaactgcgagtgaagcgggaag-agctcaaatttgtaatctggcggtc--tt--gggccgtccgagttgtaatctgaag-aggcattgt-ccgcgtcg-gaccgtgtacaagtctcctggaatggagcgtcatagagggtgagaatcccgtccatgacacgga-c-cgccgatgc-tttgt--gaggtgccctcgaagagtcgcgttgtttgggaatgcagcgcaaaacgggtggtaaattccatctaaagctaaatactggcgagagaccgatagcgaacaagtaccgtgagggaaagatgaaaagcactttgaaaagagagttaaacagtacgtgaaattgttgaaagggaaacgcttgaagtcagtcgcgtct-tgtggtactcagcc-ttgc---ttc---ggc-ttggtgtactta--cc-att-tg-gacgggtcaacgtcaa-tttt-gaccggtggacaagggcgagggga-atgtagcgtcgtttcggcggcgtg-ttatagactcttgttgtat-acaccggttgggattga-gg-a---cc-gcagcacg-ccc---t--tgtggcY----gggg------------g----------tt-cg-ccctacg-t-tcggtgcttaggat-gttggcataatggctttaagcgacccgtctt-gaaacacggaccaaggagtctaacatgcttgcgagtgtttgggtgg-aaaacccttgcgcgtaatgaaagtgaaag--g-ttgggaacct-cc------------------g-cga-------gggggtgcaccgacgcccggccct-aacg-----ttc-tctgacggtg-ctgcggtagagcaagtatgttggg----acccgaaagatggtgaactatgcctg-atagggtgaagccagaggaaactctggtggaggctcgtagcgattctgacgtgcaaatcgatcgtcaaatttggg-
	MK193758PhylloporiaboldoBAFC52945HolotypeChile  --------------------------------gcgggaag-agctcaaatttgtaatctggcggtc--tc--aggccgtccgagttgtaatctgaag-aggcattgt-cagcgtcg-gaccgtgtacaagtctcctggaacggagcgtcgtagagggtgagaatcccgtccatgacacgga-c-cgccgatgc-tttgt--gaggtgccctcgaagagtcgcgttgtttgggaatgcagcgcaaaatgggtggtaaattccatctaaagctaaatattagcgagagaccgatagcgaacaagtaccgtgagggaaagatgaaaagcactttgaaaagagagttaaacagtacgtgaaattgttgaaagggaaacgcttgaagtcagtcgcgtcc-tgcggtactcagcc-ttgc---ttc---ggc-tcggtgtactta--cc-gtt-tg-gacgggtcaacgtcaa-tttc-ggccggtggataagggcgagggga-atgtagcgtcgtttcggcgacgtg-ttatagcctcttgtcgaat-acgctggccgggattga-gg-a---cg-gcagcacg-ccc---t--tgtggcc----gggg------------g----------tt-cg-ccctacg-t-tcagtgcttaggat-gttggcataatggctttaagcgacccgtctt-gaaacacggaccaaggagtctaacatgcttgcgagtgtttgggtgg-aaaacccttgcgcgtaatgaaagtgaaa---g-ttgggaacct-cc------------------g-cga-------gggggtgcaccgacgcccggccct-aacg-----ttc-tctgacggtg-ctgcggtagagcaagtatgttggg----acccgaaagatggtgaactatgcctgaatagggcgaagccagaggaaactctggtggaggctcgtagcgattctgacgtgcaaatcgatcgtcaaatttggg-
	MK193756PhylloporiaboldoBAFC52947Chile          --------------------------------gcgggaag-agctcaaatttgtaatctggcggtc--tc--aggccgtccgagttgtaatctgaag-aggcattgt-cagcgtcg-gaccgtgtacaagtctcctggaacggagcgtcgtagagggtgagaatcccgtccatgacacgga-c-cgccgatgc-tttgt--gaggtgccctcgaagagtcgcgttgtttgggaatgcagcgcaaaatgggtggtaaattccatctaaagctaaatattagcgagagaccgatagcgaacaagtaccgtgagggaaagatgaaaagcactttgaaaagagagttaaacagtacgtgaaattgttgaaagggaaacgcttgaagtcagtcgcgtcc-tgcggtactcagcc-ttgc---ttc---ggc-tcggtgtactta--cc-gtt-tg-gacgggtcaacgtcaa-tttc-ggccggtggataagggcgagggga-atgtagcgtcgtttcggcgacgtg-ttatagcctcttgtcgaat-acgctggccgggattga-gg-a---cg-gcagcacg-ccc---t--tgtggcc----gggg------------g----------tt-cg-ccctacg-t-tcagtgcttaggat-gttggcataatggctttaagcgacccgtctt-gaaacacggaccaaggagtctaacatgcttgcgagtgtttgggtgg-aaaacccttgcgcgtaatgaaagtgaaa---g-ttgggaacct-cc------------------g-cga-------gggggtgcaccgacgcccggccct-aacg-----ttc-tctgacggtg-ctgcggtagagcaagtatgttggg----acccgaaagatggtgaactatgcctgaatagggcgaagccagaggaaactctggtggaggctcgtagcgattctgacgtgcaaatcgatcgtcaaatttggg-
	KJ743249_Phylloporia_afrospathulata             taacRaggattcccctagtaactgcgagtgaagcgggaag-agctcaaatttgtaatctggcggtc--tc--tggccgtccgagttgtaatctgtag-aggcgtcgt-ccgcgtcg-gcccgtgtataagtctcctggaacggagcgtcatagagggtgagaatcccgtccatgacatgga-c-caccgatgc-tttgt--gaggcgccctcgaagagtcgcgttgtttgggaatgcagcgcaaaatgggtggtagattccatctaaggctaaatattggcgagagaccgatagcgaacaagtaccgtgagggaaagatgaaaagcactttgaaaagagagttaaacagtacgtgaaattgttgaaagggaaacgcttgaagtcagtcgcgttc-tgaggcactcagcc-ttgc---ttc---ggc-ttggtgtacttg--cc--tt-ag-gacgggtcaacgtcaa-tttt-ggctggcggataagggtgagggga-atgtagcgccatttcggtggtgtg-ttatagcctcttgtcgaat-gcgtcagctgggattga-gg-a---ct-gcagcacg-ccc---t--tgtggtc----ggag------------gggtt----cacc-cc-cctcatg-t-aacgtgcttaggat-gttggcataatggctttaagcgacccgtctt-gaaacacggaccaaggagtctaacatgcttgcgagtgtttgggtgg-aaaacccttgcgcgtaatgaaagtgaaa---g-ttgggagccc-tctgt---------------g-aag-------gggggtgcaccgacgcccggccct-gacg-----ttc-tctgagggtg-ctgcggtagagcaagcatgttggg----acccgaaagatggtgaactatgcctgaatagggcgaagccagaggaaactctggtggaggctcgtagcgattctgacgtgcaaatcgatcgtcgaatttggg-
	KJ743248_Phylloporia_afrospathulata             taacgaggattcccctagtaactgcgagtgaagcgggaag-agctcaaatttgtaatctggcggtc--tc--tggccgtccgagttgtaatctgtag-aggcgtcgt-ccgcgtcg-gcccgtgtataagtctcctggaacggagcgtcatagagggtgagaatcccgtccatgacatgga-c-caccgatgc-tttgt--gaggcgccctcgaagagtcgcgttgtttgggaatgcagcgcaaaatgggtggtagattccatctaaggctaaatattggcgagagaccgatagcgaacaagtaccgtgagggaaagatgaaaagcactttgaaaagagagttaaacagtacgtgaaattgttgaaagggaaacgcttgaagtcagtcgcgttc-tgaggcactcagcc-ttgc---ttc---ggc-ttggtgtacttg--cc--tt-ag-gacgggtcaacgtcaa-tttt-ggctggcggataagggtgagggga-atgtagcgccatttcggtggcgtg-ttatagcctcttatcgaat-gcgtcagctgggattga-gg-a---ct-gcagcacg-ccc---t--tgtggtc----ggag------------gggtt----cacc-cc-cctcatg-t-aacgtgcttaggat-gttggcataatggctttaagcgacccgtctt-gaaacacggaccaaggagtctaacatgcttgcgagtgtttgggtgg-aaaacccttgcgcgtaatgaaagtgaaa---g-ttgggagccc-tctgt---------------g-aag-------gggggtgcaccgacgcccggccct-gacg-----ttc-tctgaSggtg-ctgcggtagagcaagcatgttggg----acccgaaagatggtgaactatgcctgaatagggcgaagccagaggaaactctggtggaggctcgtagcgattctgacgtgcaaatcgatcgtcgaatttggg-
	KJ787796_Phylloporia_sp                         taacgaggatt-ccctagtaactgcgagtgaagcgggaag-agctcaaatttgtaatctggtggtc--tc--tggccgcccgagttgtaatctgtag-aggcgtcgt-ctgcgtcg-gcccgtgtacaagtctcctgggatggagcgtcatagagggtgagaatcccgtccatgacacgga-c-caccgatgc-tctgt--gaggcgccctcaaagagtcgcgttgtttgggaatgcagcgcaaagcgggtggtaaattccatctaaggctaaatattggcgagagaccgatagcgaacaagtaccgtgagggaaagatgaaaagcactttgaaaagagagttaaacagtacgtgaaattgttgaaagggaaacgcttgaagtcagtcgcgtct-cgaggcactcagcc-ttgc---ttc---ggc-tcggtgtacttg--cc--tt-ag-gacgggtcaacatcaa-tttt-ggccggtggacaagggcgagggga-atgtagcgttgtttcggcgacgtg-ttatagccccttgtcagat-acattggctaggattga-gg-a---ct-gcagcacg-ccc---t--tgtggcc----gggg------------g----------tt-cg-cctcacg-t-aacgtgcttaagat-gttggcataatggctttaagcgacccgtctt-gaaacacggaccaaggagtctaacatgcttgcgagtgttcgggtgg-aaaacccttgcgcgtaatgaaagtgaaa---g-ttgggagcct-ct------------------g-taa-----agaggggtgcaccgatgcccggctct-gacg-----ttt-tctgacgacg-ccgcggtagagcaagcatgttggg----acccgaaagatggtgaactatgcctgaatagggcgaagccagaggaaactctggtggaggctcgtagcgattctgacgtgcaaatcgatcgtcaaatttggg-
	KJ787795_Phylloporia_sp                         taacgaggattcccctagtaactgcgagtgaagcgggaag-agctcaaatttgtaatctggtggtc--tc--tggccacccgagttgtaatctgtag-aggcgtcgt-ctgcgtcg-gcccgtgtacaagtctcctgggatggagcgtcatagagggtgagaatcccgtccatgacacgga-c-caccgatgc-tctgt--gaggcgccctcaaagagtcgcgttgtttgggaatgcagcgcaaagcgggtggtaaattccatctaaggctaaatattggcgagagaccgatagcgaacaagtaccgtgagggaaagatgaaaagcactttgaaaagagagttaaacagtacgtgaaattgttgaaagggaaacgcttgaagtcagtcgcgtct-cgaggcactcagcc-ttgc---ttc---ggc-tcggtgtacttg--cc--tt-ag-gacgggtcaacatcaa-tttt-ggccggtggacaagggcgagggga-atgtagcgttgtttcggcgacgtg-ttatagccccttgtcagat-acattggctaggattga-gg-a---ct-gcagcacg-ccc---t--tgtggcc----gggg------------g----------tt-cg-cctcacg-t-aacgtgcttaagat-gttggcataatggctttaagcgacccgtctt-gaaacacggaccaaggagtctaacatgcttgcgagtgttcgggtgg-aaaacccttgcgcgtaatgaaagtgaaa---g-ttgggagcct-ct------------------g-taa-----agaggggtgcaccgatgcccggctct-gacg-----ttt-tctgacgacg-ccgcggtagagcaagcatgttggg----acccgaaagatggtgaactatgcctgaatagggcgaagccagaggaaactctggtggaggctcgtagcgattctgacgtgcaaatcgatcgtcaaatttggg-
	JF712922_Phylloporia_crataegi                   ----------tcccctagtaactgcgagtgaagcgggaag-agctcaaatttgtaatctggcggtc--tc--tggccgtccgaattgtaatctgtag-aggcgtcgt-ccgcgtcg-gcccgtgtacaagtctcctgggatggagcgtcatagagggtgagaatcccgtccatgacacgga-t-catcgatgc-tttgt--gaggcgccctcgaagagtcgcgttgtttgggaatgcagcgcaaaatgggtggtaaattccatctaaggctaaatattggcgagagaccgatagcgaacaagtaccgtgagggaaagatgaaaagcactttgaaaagagagttaaacagtacgtgaaattgttgaaagggaaacgcttgaagtcagtcgcgtcc-cgtggcactcagcc-ttgc---ttt---ggc-ttggtgtatttg--cc--tt-gg-gatgggtcaacatcaa-tttt-ggccggtggataagggtgagggga-atgtagcgttgtttcggcaacgtg-ttatagcctcttgtcaaat-acgtcggctgggattga-gg-a---ct-gcagcacg-ccc---t--tgtggcc----gggg------------g----------tt-cgcccccatg-t-cacgtgcttaggat-gttggcataatggctttaagcgacccgtctt-gaaacacggaccaaggagtctaacatgcttgcgagtgttcgggtgg-aaaacccttgcgcgtaatgaaagtgaaa---g-ttgggagcct-cc------------------g-tga-------gggggtgcactgacgcccggccct-gatg-----ttc-tctgacggtg-ctgcggtagagcaagtatgttggg----acccgaaagatggtgaactatgcctgaatagggcgaagccagaggaaactctggtggaggctcgtagcgattctgacgtgcaaatcgatcgtcgaatttggg-
	JF712923_Phylloporia_crataegi                   --------------------actgcgagtgaagcgggaag-agctcaaatttgtaatctggcggtc--tc--tggccgtccgaattgtaatctgtag-aggcgtcgt-ccgcgtcg-gcccgtgtacaagtctcctgggatggagcgtcatagagggtgagaatcccgtccatgacacgga-t-catcgatgc-tttgt--gaggcgccctcgaagagtcgcgttgtttgggaatgcagcgcaaaatgggtggtaaattccatctaaggctaaatattggcgagagaccgatagcgaacaagtaccgtgagggaaagatgaaaagcactttgaaaagagagttaaacagtacgtgaaattgttgaaagggaaacgcttgaagtcagtcgtgtcc-cgtggcactcagcc-ttgc---ttt---ggc-ttggtgtatttg--cc--tt-gg-gatgggtcaacatcaa-tttt-ggccggtggataagggtgagggga-atgtagcgttgtttcggcaacgtg-ttatagcctcttgtcaaat-acgtcggctgggattga-gg-a---ct-gcagcacg-ccc---t--tgtggcc----gggg------------g----------tt-cg-ccccatg-t-cacgtgcttaggat-gttggcataatggctttaagcgacccgtctt-gaaacacggaccaaggagtctaacatgcttgcgagtgttcgggtgg-aaaacccttgcgcgtaatgaaagtgaaa---g-ttgggagcct-cc------------------g-tga-------gggggtgcactgacgcccggccct-gatg-----ttc-tctgacggtg-ctgcggtagagcaagtatgttggg----acccgaaagatggtgaactatgcctgaatagggcgaagccagaggaaactctggtggaggctcgtagcgattctgacgtgcaaatcgatcgtcgaatttggg-
	AF411826_Phylloporia_ephedrae                   taacaaggattcccctagtaactgcgagtgaagcgggaag-agctcaaatttgtaatctggcggtc--cc--tggccgtccgagttgtaatctgtag-aggcgtcgt-ccgcgtcg-gcccgtgtacaagtctcctggaatggagcgtcatagagggtgagaatcccgtccatgacacgga-c-caccgatgc-tctgt--gaggtgccctcgaagagtcgcgttgtttgggaatgcagcgcaaaatgggtggtaaattccatctaaggctaaatattggcgagagaccgatagcgaacaagtaccgtgagggaaagatgaaaagcactttgaaaagagagttaaacagtacgtgaaattgttgaaagggaaacgcttgaagtcagtcgcgtct-ggaggcactcagcc-ttgc---ttc---ggc-ttggtgtacttg--tc--tt-gg-gatgggtcaacatcaa-tttt-ggccggcagacaagggtgagggga-atgtagcgtcgtttcggtgacgtg-ttatagcctttcatcgaat-atgccggctgggattga-gg-a---cc-gcagcacg-ccc---t--tgtggcc----ggag------------g----------ttacg-cctcacg-t-aacgtgcttaggat-gttggcataatggctttaagcgacccgtctt-gaaacacggaccaaggagtctaacatgcttgcgagtgttcgggtgg-aaaacccttgcgcataatgaaagtgaaa---g-ttgggagcct-cc------------------g-caa-------gggggtgcaccgacgcccggccct-gacg-----ttc-tctgacggtg-ctgcggtagagcaagtatgttggg----acccgaaagatggtgaactatgcctgaatagggcgaagccagaggaaactctggtggaggctcgtagcgattctgacgtgcaaatcgatcgtcaaatttggg-
	JF712924_Phylloporia_fontanesiae                ----------tcccctagtaactgcgagtgaagcgggaag-agctcaaatttgtaatctgacggtc--cc--tggctgtccgagttgtaatctgtag-aggcgtcgt-ctgcgtcg-gcccgtgtacaagtctcctggaatggagcgtcatagagggtgagaatcccgtccatgacacgga-c-caccgatgc-tctgt--gaggtgccctcgaagagtcgcgttgtttgggaatgcagcgcaaaatgggtggtaaattccatctaaggctaaatattggcgagagaccgatagcgaacaagtaccgtgagggaaagatgaaaagcactttgaaaagagagttaaacagtacgtgaaattgttgaaagggaaacgcttgaagtcagtcgtgtct-cgaggcactcagcc-ttgc---ttt---ggc-ttggtgtacttg--cc--tt-gg-gatgggtcaacatcaa-tttt-ggtcggtggataaggatgagggga-atgtagcgttgtttcggcgacgtg-ttatagccccttgtcgaat-acgtcgactgggattga-gg-a---ct-gcagcacg-ccc---t--tgtggccg---gggg------------g----------tt-cg-cctcacg-t-aacgtgcttaggat-gttggcataatggctttaagcgacccgtctt-gaaacacggaccaaggagtctaacatgcttgcgagtgttcgggtgg-aaaacccttgcgcgtaatgaaagtgaaa---g-ttgggagcct-ct------------------g-tga-------gggggtgcaccgacgcccggccct-gacg-----ttc-tctgacggtg-ctgcggtagagcaagtatgttggg----acccgaaagatggtgaactatgcctgaatagggcgaagccagaggaaactctggtggaggctcgtagcgattctgacgtgcaaatcgatcgtcaaatttggg-
	JF712925_Phylloporia_fontanesiae                ----------tcccctagtaactgcgagtgaagcgggaag-agctcaaatttgtaatctgacggtc--cc--tggctgtccgagttgtaatctgtag-aggcgtcgt-ctgcgtcg-gcccgtgtacaagtctcctggaatggagcgtcatagagggtgagaatcccgtccatgacacgga-c-caccgatgc-tctgt--gaggtgccctcgaagagtcgcgttgtttgggaatgcagcgcaaaatgggtggtaaattccatctaaggctaaatattggcgagagaccgatagcgaacaagtaccgtgagggaaagatgaaaagcactttgaaaagagagttaaacagtacgtgaaattgttgaaagggaaacgcttgaagtcagtcgtgtct-cgaggcactcagcc-ttgc---ttc---ggc-ttggtgtacttg--cc--tt-gg-gatgggtcaacatcaa-tttt-ggtcggtggataaggatgagggga-atgtagcgttgtttcggcgacgtg-ttatagccccttgtcgaat-acgtcgactgggattga-gg-a---ct-gcagcacg-ccc---t--tgtggcc----gggg------------g----------tt-cg-cctcacg-t-aacgtgcttaggat-gttggcataatggctttaagcgacccgtctt-gaaacacggaccaaggagtctaacatgcttgcgagtgttcgggtgg-aaaacccttgcgcgtaatgaaagtgaaa---g-ttgggagcct-ct------------------g-tga-------gggggtgcaccgacgcccggccct-gacg-----ttc-tctgacggtg-ctgcggtagagcaagtatgttggg----acccgaaagatggtgaactatgcctgaatagggcgaagccagaggaaactctggtggaggctcgtagcgattctgacgtgcaaatcgatcgtcaaatttggg-
	JF712933_Phylloporia_oreophila                  --------------ctagtaactgcgagtgaagcgggaag-agctcaaatttgtaatctggcggtc--tc--tggccgtccgagttgtaatctgtag-aggcgtcgt-ccgcgtcg-gcccgtgtacaagtctcctgggatggagcgtcatagagggtgagaatcccgtccatgacatgga-c-caccgatgc-tctgt--gaggtgccctcgaagagtcgcgttgtttgggaatgcagcgcaaaatgggtggtaaattccatctaaggctaaatattggcgagagaccgatagcgaacaagtaccgtgagggaaagatgaaaagcactttggaaagagagttaaacagtacgtgaaattgttgaaagggaaacgcttgaagtcagtcgcgtcc-cgtggcattcagcc-ttgc---ttc---ggc-ttggtgtacttg--cc--tt-gg-gatgggtcaacatcaa-tttt-ggccggtggacaagggtgagggga-atgtagcgtcgtttcggcgacgtg-ttatagctccttgtcgaat-acactggctgggattga-gg-a---cc-gcagcacg-ccc---t--tgtggcc----aggg------------g----------tt-cg-ccccatg-t-aacgtgcttaggat-gttggcataatggctttaagcgacccgtctt-gaaacacggaccaaggagtctaacatgcttgcgagtgttcgggtgg-aaaacccttgcgcataataaaagtgaaa---g-ttgggagcct-cc------------------g-caa-------gggggtgcaccgacacccggccct-gacg-----ttc-tctgacggtg-ctgcggtagagcaagtatgttggg----acccgaaagatggtgaactatgcctgaatagggcgaagccagaggaaactctggtggaggctcgtagcgattctgacgtgcaaatcgatcgtcaaatttggg-
	JF712934_Phylloporia_oreophila                  ----------tcccctagtaactgcgagtgaagcgggaag-agctcaaatttgtaatctggcggtc--tc--tggccgtccgagttgtaatctgtag-aggcgtcgt-ccgcgtcg-gcccgtgtacaagtctcctgggatggagcgtcatagagggtgagaatcccgtccatgacatgga-c-caccgatgc-tctgt--gaggtgccctcgaagagtcgcgttgtttgggaatgcagcgcaaaatgggtggtaaattccatctaaggctaaatattggcgagagaccgatagcgaacaagtaccgtgagggaaagatgaaaagcactttggaaagagagttaaacagtacgtgaaattgttgaaagggaaacgcttgaagtcagtcgcgtcc-cgtggcattcagcc-ttgc---ttc---ggc-ttggtgtacttg--ct--tt-gg-gatgggtcaacatcaa-tttt-ggccggtggacaagggtgagggga-atgtagcgtcgtttcggcgacgtg-ttatagctccttgtcgaat-acactggctgggattga-gg-a---cc-gcagcacg-ccc---t--tgtggcc----aggg------------g----------tt-cg-ccccatg-t-aacgtgcttaggat-gttggcataatggctttaagcgacccgtctt-gaaacacggaccaaggagtctaacatgcttgcgagtgttcgggtgg-aaaacccttgcgcataataaaagtgaaa---g-ttgggagcct-cc------------------g-caa-------gggggtgcaccgacgcccggccct-gacg-----ttc-tctgacggtg-ctgcggtagagcaagtatgttggg----acccgaaagatggtgaactatgcctgaatagggcgaagccagaggaaactctggtggaggctcgtagcgattctgacgtgcaaatcgatcgtcaaatttggg-
	KM264325_Phylloporia_yuchengii                  taacaaggattcccctagtaactgcgagtgaagcgggaag-agctcaaatttgtaatctggcggtc--tc--tggccgtccgagttgtaatctgtag-aggcgtcgt-ccgcgtcg-gcccgtgtacaagtctcctgggatggagcgtcatagagggtgagaatcccgtccatgacatgga-c-caccgatgc-tctgt--gaggtgccctcgaagagtcgcgttgtttgggaatgcagcgcaaaatgggtggtaaattccatctaaggctaaatattggcgagagaccgatagcgaacaagtaccgtgagggaaagatgaaaagcactttgaaaagagagttaaacagtacgtgaaattgttgaaagggaaacgcttgaagtcagtcgcgtcc-cgtggcactcagcc-ttgc---ttc---ggc-ttggtgtacttg--cc--tt-gg-gatgggtcaacatcaa-tttt-ggccagtggacaaaggtgagggga-atgtagcgtcgtttcggcgacgtg-ttatagcctcttgttgaat-acaccggctgggattga-gg-a---ct-gcagcacg-ccc---t--tgtggcc----gggg------------g----------tt-cg-cctcatg-t-aacgtgcttaggat-gttggcataatggctttaagcgacccgtctt-gaaacacggaccaaggagtctaacatgcttgcgagtgttcgggtgg-aaaacccttgcgcgtaatgaaagtgaaa---g-ttgggagcct-tc------------------g-caa-------gggggtgcaccgacgcctggccct-gacg-----tac-tctgatggtg-ctgcggtagagcaagtatgttggg----acccgaaagatggtgaactatgcctgaatagggcgaagccagaggaaactctggtggaggctcgtagcgattctgacgtgcaaatcgatcgtcaaatttggg-
	KJ787805_Phylloporia_tiliae                     taacgaggattcccctagtaactgcgagtgaagcgggaag-agctcaaatttgtaatctggcggtc--tc--tggccgtccgagttgtaatctgtag-aggcgtcgt-ccgcgtcg-gcccgtgtacaagtctcctgggatggagcgtcatagagggtgagaatcccgtccatgacacgga-c-caccgatgc-tctgt--gaggtgccctcgaagagtcgcgttgtttgggaatgcagcgcaaaatgggtggtaaattccatctaaggctaaatattggcgagagaccgatagcgaacaagtaccgtgagggaaagatgaaaagcactttggaaagagagttaaacagtacgtgaaattgttgaaagggaaacgcttgaagtcagtcgtgtcc-cgtgacattcagcc-ttgc---ttc---ggc-ttggtgtacttg--cc--tt-gg-gatgggtcaacatcaa-tttt-ggccggtggacaagggcgagggga-atgtagcgtcgtttcggcgacgtg-ttatagcctcttgtcgaat-acactggttgggattga-gg-a---ct-gcagcacg-ccc---t--tgtggccg---gggg------------g----------tt-ca-cctcatg-t-aacgtgcttaggat-gttggcataatggctttaagcgacccgtctt-gaaacacggaccaaggagtctaacatgcttgcgagtgttcgggtgg-aaaacccttgcgcataatgaaagtgaaa---g-ttgggagcct-cc------------------g-caa-------gggggtgcaccgacgcccggccct-gatg-----ttc-tctgacggtg-ctgcggtagagcaagtatgttggg----acccgaaagatggtgaactatgcctgaatagggtgaagccagaggaaactctggtggaggctcgtagcgattctgacgtgcaaatcgatcgtcaaatttggg-
	JF712927_Phylloporia_gutta                      ----------tcccctagtaactgcgagtgaagcgggaag-agctcaaatttgtaatctggcggtc--tc--tggccgtccgagttgtaatctgtag-aggcgtcgt-ccgcgtcg-gcccgtgtacaagtctcctggaatggagcgtcatagagggtgagaatcccgtccatgacacgga-t-caccgatgc-tctgt--gaggtgccctcgaagagtcgcgttgtttgggaatgcagcgcaaaatgggtggtaaattccatctaaggctaaatattggcgagagaccgatagcgaacaagtaccgtgagggaaagatgaaaagcactttgaaaagagagttaaacagtacgtgaaattgttgaaagggaaacgcttgaagtcagtcgcgtct-cgaggcactcagcc-ttgc---ttc---ggc-ttggtgtacttg--cc--tt-gg-gatgggtcaacatcga-tttt-ggttggtggacaagggtgagggga-atgtagcgtcgtttcggtgacgtg-ttatagcctcttgtcgaat-acgccagctgggattga-gg-a---cc-gcagcacg-ccc---t--tgtggcc----gagg------------g----------tt-cg-ccctacg-t-aacgtgcttaggat-gttggcataatggctttaagcgacccgtctt-gaaacacggaccaaggagtctaacatgcttgcgagtgttcgggtgg-aaaacccttgcgcataatgaaagtgaaa---g-ttgggagcct-tc------------------g-t-a-------gggggtgcactgacgcccggccct-gacg-----ttc-tctgatggtg-ctgcggtagagcaagtatgttggg----acccgaaagatggtgaactatgcctgaatagggtgaagccagaggaaactctggtggaggctcgtagcgattctgacgtgcaaatcgatcgtcaaatttggg-
	KF729938_Phylloporia_osmanthi                   taacgaggattcccctagtaactgcgagtgaagcgggaag-agctcaaatttgtaatctgacggtc--tc--tggccgtccgagttgtaatctgtag-aggcgttgt-ccgcgtcg-gcccgtgtacaagtctcctgggatggagcgtcatagagggtgagaatcccgtccatgacatgga-c-caccgatgc-tttgt--gaggtgccctcgaagagtcgcgttgtttgggaatgcagcgcaaaatgggtggtaaattccatctaaggctaaatattggcgagagaccgatagcgaacaagtaccgtgagggaaagatgaaaagcactttgaaaagagagttaaacagtacgtgaaattgttgaaagggaaacacttgaagtcagtcgtgtcc-catggcactcagcc-ttgc---ttc---ggc-ttggtgtacttg--cc--tt-gg-gatgggtcaacatcaa-tttt-ggctggtggacaagggtgagggga-aggtagcgtcgtttcggcgacgtg-ttatagcctcttgttgaat-acatcggctgggattga-gg-a---ct-gcagcacg-ccc---t--tgtggtc----agag------------g----------tt-cg-cctcatg-t-aacgtgcttaggat-gttggcataatggctttaagtgacccgtctt-gaaacacggaccaaggagtctaacatgcttgcgagtgttcgggtgg-aaaacccttgcgcataatgaaagtgaaa---g-ttgggagcct-cc------------------g-taa------tgggggtgcactgacgcccggccct-gatg-----ttc-tcagacggtg-ctgcggtagagcaagtatgttggg----acccgaaagatggtgaactatgcctgaatagggtgaagccagaggaaactctggtggaggctcgtagcgattctgacgtgcaaatcgatcgtcaaatttggg-
	AF411823_Phylloporia_pectinata                  taacgaggattcccttagtaactgcgagtgaagcgggaag-agctcaaatttgtaatctggcggtc--tc--tggccgtccgagttgtaatctgtag-aggcgtcgt-ccgcgtcg-gcctgtgtacaagtctcctggaatggagcatcatagagggtgagaatcccgtctgtgacacaga-c-caccgatgc-tctgt--gaggtgccctcgaagagtcgcgttgtttgggaatgcagcgcaaaatgggtggtaaattccatctaaggctaaatactggcgagagaccgatagcgaacaagtaccgtgagggaaagatgaaaagcactttggaaagagagttaaagagtacgtgaaattgttgaaagggaaacgcttgaagtcagtcgcgtcc-cgtggcactcagcc-ttgc---ttc---ggc-ttggtgtacttg--ct--tt-gg-gatgggtcaacgtcaa-tttt-ggccggtggacaagggtgggggga-aggtggcatcgtttcggcgatgtg-ttatagcccctcgtcaaat-acgcgggccgggattga-gg-a---tc-gcagcacg-ccc---t--tgtggcc----gagg------------g---------ttt-tg-ccctacg-t-aacgtgcttaggat-gttggcataatggctttaagtgacccgtctt-gaaacacggaccaaggagtctaacatgcttgcgagtgtttgggtgg-aaaactcttgcgcgtaatgaaagtgaaa---g-ttgggagcct-cc------------------g-tga-------gggggtgcaccgacgcccggccct-gacg-----ttc-tctgacggtg-ctgcggtagagcaagcatgttggg----acccgaaagatggtgaactatgcctgaatagggtgaagccagaggaaactctggtggaggctcgtagcgattctgacgtgcaaatcgatcgtcgaatttggg-
	JF712930_Phylloporia_nandinae                   taacgaggattcccctagtaactgcgagtgaagcgggaag-agctcaaatttgtaatctggcggtc--cc--tggccgtccgagttgtaatctgtag-aggcgtcgt-ccgcgtcg-gcccgtgtacaagtctcctggaatggagcgtcatagagggtgagaatcccgtccatgacacgga-c-caccgatgc-tctgt--gagatgccctcgaagagtcgcgttgtttgggaatgcagcgcaaaatgggtggtaaattccatctaaggctaaatattggcgagagaccgatagcgaacaagtaccgtgagggaaagatgaaaagcactttgaaaagagagttaaacagtacgtgaaattgttgaaagggaaacgcttgaagtcagtcgcgttc-caaggcattcagcc-tcgc---ttt---ggc-ttggtgtatttg--cc--tc-gg-gacgggtcaacatcga-tttt-ggttggtggaaaagggtgagggga-atgtagcgtcgctttggcgacgtg-ttatagcccctcgtcgaat-acaccggctgggatcga-gg-a---cc-gcagcatg-ccc---t--tgtggcc----aggg------------g----------tt-cg-ccccatg-t-aacatgcttaggat-gttggcgtaatggctttaagcgacccgtctt-gaaacacggaccaaggagtctaacatgcttgcgagtgttcgggtgg-aaaacccttgcgcgtaatgaaagtaaaa---g-ttgggagcct-tc------------------a-cga-------gagggtgcatcgacgcccggccca-gaag-----ttt-tctgacggtg-ctgcggtagagcaagtacgttggg----acccgaaagatggtgaactatgcctgaatagggcgaagccagaggaaactctggtggaggctcgtagcgattctgacgtgcaaatcgatcgtcaaatttggg-
	JF712931_Phylloporia_nandinae                   ----------------agtaactgcgagtgaagcgggaag-agctcaaatttgtaatctggcggtc--cc--tggccgtccgagttgtaatctgtag-aggcgtcgt-ccgcgtcg-gcccgtgtacaagtctcctggaatggagcgtcatagagggtgagaatcccgtccatgacacgga-c-caccgatgc-tctgt--gagatgccctcgaagagtcgcgttgtttgggaatgcagcgcaaaatgggtggtaaattccatctaaggctaaatattggcgagagaccgatagcgaacaagtaccgtgagggaaagatgaaaagcactttgaaaagagagttaaacagtacgtgaaattgttgaaagggaaacgcttgaagtcagtcgcgttc-caaggcattcagcc-tcgc---ttt---ggc-ttggtgtatttg--cc--tc-gg-gacgggtcaacatcga-tttt-ggttggtggaaaagggtgagggga-atgtagcgtcgctttggcgacgtg-ttatagcccctcgtcgaat-acaccggctgggatcga-gg-a---cc-gcagcatg-ccc---t--tgtggcc----aggg------------g----------tt-cg-ccccatg-t-aacatgcttaggat-gttggcgtaatggctttaagcgacccgtctt-gaaacacggaccaaggagtctaacatgcttgcgagtgttcgggtgg-aaaacccttgcgcgtaatgaaagtaaaa---g-ttgggagcct-tc------------------a-cga-------gagggtgcatcgacgcccggccca-gaag-----ttt-tctgacggtg-ctgtggtagagcaagtacgttggg----acccgaaagatggtgaactatgcctgaatagggcgaagccagaggaaactctggtggaggctcgtagcgattctgacgtgcaaatcgatcgtcaaatttggg-
	KJ787800_Phylloporia_sp                         taacgaggattcccctagtaactgcgagtgaagcgggaag-agctcaaatttgtaatctggcggtc--tc--tggccgtccgagttgtaatctgcag-aggtgtcgt-ctgcgtcg-gcccgtgtacaagtctcctggaatggagcgtcatagagggtgagaatcccgtccatgacacgga-t-caccgaggc-tctgt--gaggcgccctcgaagagtcgcgttgtttgggaatgcagcgcaaaatgggtggtaaattccatctaaggctaaatattggcgagagaccgatagtgaacaagtaccgtgagggaaagatgaaaagcactttgaaaagagagttaaacagtacgtgaaatcgttgaaagggaaacgcttgaagtcagtcgcgtct-cgaggcactcagcc-tcgc---ttc---ggc-ttggtgtacttg--cc--tc-gg-gacaggtcaacatcaa-tttt-ggccgatggagaagggtgagagga-atgtggcgtcatttcggtgacgtg-ttatagcctcttgtcgaat-gcgtcggctgggattga-gg-a---ct-gcagcacg-ccc---t--tgtggcc----agag------------g----------tt-cg-cctcatg-t-aacgtgcttaggat-gttggcataatggctttaagcgacccgtctt-gaaacacggaccaaggagtctaacacgctcgcaagtgttcaggtgg-aaaacctttgcgcataatgaaagtgaaa---g-ttgggagcct-cc------------------g-tga-------gggggtgcaccgacgcccggccct-gacg-----ttc-tctgatggtg-ccgcggtagagcgagcgtgttggg----acccgaaagatggtgaactatgcctgaatagggcgaagccagaggaaactctggtggaggctcgtagcgattctgacgtgcaaatcgatcgtcaaatttggg-
	KJ787801_Phylloporia_sp                         taacgaggattcccctagtaactgcgagtgaagcgggaag-agctcaaatttgtaatctggcggtc--tc--tggccgtccgagttgtaatctgcag-aggtgtcgt-ctgcgtcg-gcccgtgtacaagtctcctggaatggagcgtcatagagggtgagaatcccgtccatgacacgga-t-caccgaggc-tctgt--gaggcgccctcgaagagtcgcgttgtttgggaatgcagcgcaaaatgggtggtaaattccatctaaggctaaatattggcgagagaccgatagtgaacaagtaccgtgagggaaagatgaaaagcactttgaaaagagagttaaacagtacgtgaaatcgttgaaagggaaacgcttgaagtcagtcgcgtct-cgaggcactcagcc-tcgc---ttc---ggc-ttggtgtacttg--cc--tc-gg-gacaggtcaacatcaa-tttt-ggccgatggagaagggtgagagga-atgtggcgtcatttcggtgacgtg-ttatagcctcttgtcgaat-gcgtcggctgggattga-gg-a---ct-gcagcacg-ccc---t--tgtggcc----agag------------g----------tt-cg-cctcatg-t-aacgtgcttaggat-gttggcataatggctttaagcgacccgtctt-gaaacacggaccaaggagtctaacacgctcgcaagtgttcaggtgg-aaaacctttgcgcataatgaaagtgaaa---g-ttgggagcct-cc------------------g-tga-------gggggtgcaccgacgcccggccct-gacg-----ttc-tctgatggtg-ccgcggtagagcgagcgtgttggg----acccgaaagatggtgaactatgcctgaatagggcgaagccagaggaaactctggtggaggctcgtagcgattctgacgtgcaaatcgatcgtcaaatttggg-
	KY349140_Phylloporia_sp                         taacgaggattcccctagtaactgcgagtgaagcgggaag-agctcaaatttgtaatctggcggtc--tc--tggccgtccgaattgtaatctgcag-aggcgtcgt-ccgcgtcg-gcccgtgtacaagtctcctggaacggagcgtcatagagggtgagaatcccgtccatgacacgga-t-caccgaggc-tgtgt--gaggcgccctcgaagagtcgcgttgtttgggaatgcagcgcaaaatgggtggtaaattccatctaaggctaaatattggcgagagaccgatagcgaacaagtaccgtgagggaaagatgaaaagcactttgaaaagagagttaaacagtacgtgaaatcgttggaagggaaacgcttgaagtcagtcgcgtcc-tgaggcactcagcc-ttgc---ttc---ggc-ttggtgtacttg--cc--tc-gg-gacgggtcaacgtcaa-cttt-ggccggtggataagggtgagggga-atgtggcgtcgtttcggtggcgtg-ttatagcccgtcgtcgaat-gcaccggctggggttga-gg-a---ct-gcagcacg-ccc---t--cgcggcc----ggag------------g----------tt-cg-cctcatg-t-aacgtgcttaggat-gttggcataatggctttaagcgacccgtctt-gaaacacggaccaaggagtctaacacgctcgcgagtgttcgggtgg-aaaacccttgcgcgtaatgaaagtgaaa---g-ttgggagcct-cc------------------g-ctc-------gggggtgcaccgacgcccggcccc-gacg-----ttc-tctgagggtg-ccgcggtagagcgagcgtgttggg----acccgaaagatggtgaactatgcctgaatagggcgaagccagaggaaactctggtggaggctcgtagcgattctgacgtgcaaatcgatcgtcaaatttggg-
	KY349141_Phylloporia_sp                         taacgaggattcccctagtaactgcgagtgaagcgggaag-agctcaaatttgtaatctggcggtc--tc--tggccgtccgaattgtaatctgcag-aggcgtcgt-ccgcgtcg-gcccgtgtacaagtctcctggaacggagcgtcatagagggtgagaatcccgtccatgacacgga-t-caccgaggc-tgtgt--gaggcgccctcgaagagtcgcgttgtttgggaatgcagcgcaaaatgggtggtaaattccatctaaggctaaatattggcgagagaccgatagcgaacaagtaccgtgagggaaagatgaaaagcactttgaaaagagagttaaacagtacgtgaaatcgttggaagggaaacgcttgaagtcagtcgcgtcc-tgaggcactcagcc-ttgc---ttc---ggc-ttggtgtacttg--cc--tc-gg-gacgggtcaacgtcaa-cttt-ggccggtggataagggtgagggga-atgtggcgtcgtttcggtggcgtg-ttatagcccgtcgtcgaat-gcaccggctggggttga-gg-a---ct-gcagcacg-ccc---t--cgcggcc----ggag------------g----------tt-cg-cctcatg-t-aacgtgcttaggat-gttggcataatggctttaagcgacccgtctt-gaaacacggaccaaggagtctaacacgctcgcgagtgttcgggtgg-aaaacccttgcgcgtaatgaaagtgaaa---g-ttgggagcct-cc------------------g-ctc-------gggggtgcaccgacgcccggcccc-gacg-----ttc-tctgagggtg-ccgcggtagagcgagcgtgttggg----acccgaaagatggtgaactatgcctgaatagggcgaagccagaggaaactctggtggaggctcgtagcgattctgacgtgcaaatcgatcgtcaaatttggg-
	JF712928_Phylloporia_hainaniana                 ----------tcccctagtaactgcgagtgaagcgggaag-agctcaaatttgtaatctggtggtc--tt--tggccactcgagttgtaatctgtag-aggtgttgt-ctgcgtcg-gcccgtgtacaagtctcctggaatggagcgtcatagagggtgagaatcccgtccatgatatgga-c-caccgatgc-tttgt--gaggcaccctcgaagagtcgcgttgtttgggaatgcagcgcaaaatgggtggtaaattccatctaaagctaaatactggcgagagaccgatagcgaacaagtaccgtgagggaaagatgaaaagcactttgaaaagagagttaaacagtacgtgaaattgttgaaagggaaacgcttgaaatcagtcgtgtcc-tggggcactcaacc-ttgc---ttc---ggc-ttggtgtacttg--cc--tt-ag-gatgggtcaatatcaa-tttt-ggccggtggataaggatgagagga-aagtagcgtcattttggtgacgtg-ttatagcctcttgtcaaat-acatcagctgagattga-ga-a---tc-gcagcacg-ccc---t--tgtggtc----ggag------------g----------tt-cg-cctcatg-t-aacgtgcttaggat-gttgacataatggttttaagcgacccgtctt-gaaacacggaccaaggagtctaacatgcttgcgagtgtttgggtgg-gaaacccttgtgcgtaatgaaagtgaaa---g-ttgggagcct-cc------------------g-taa-------gggggtgcaccgacgcccggccct-gacg-----ttc-tctgatggcg-ctgcggtagagcaagcatgttggg----acccgaaagatggtgaactatgcctgaatagggcgaagccagaggaaactctggtggaggctcgtagcgattctgacgtgcaaatcgatcgtcaaatttggg-
	KJ743247_Phylloporia_fulva                      taacgaggattcccctagtaactgcgagtgaagcgggaag-agctcaaatttgtaatctggcggtc--tc--tggctgtccgagttgtaatctgtag-aggcgttgt-ccgcgtcg-gcccgtgtacaagtctcctggaatggagcgtcatagagggtgagaatcccgtccatgacacggacc-caccgatgc-cctgt--gaggcgccctcgaagagtcgcgttgtttgggaatgcagcgcaaaatgggtggtaaattccatctaaggctaaatattggcgagagaccgatagcgaacaagtaccgtgagggaaagatgaaaagcactttgaaaagagagttaaacagtacgtgaaattgttgaaagggaaacgcttgaagtcagtcgtgttc-tgaggcactcagcc-ttgc---ttc---ggc-ttggtgtacttg--cc--tt-gg-gatgggtcaacatcaa-tttt-ggctggtggataagggtgagggga-atgtagcgtcgtttcggtggcgtg-ttatagccccttgtcgaat-acactagctgagattgaggg-a---ct-gcagcacg-ccc---t--tgtggcc----gggg------------g----------tt-cg-cctcacg-t-aacgtgcttaggat-gttggcataatggctttaagcgacccgtctt-gaaacacggaccaaggagtctaacatgcttgcgagtgttcgggtgg-aaaacccttgcgcgtaatgaaagtgaaa---g-ttgggagcct-tc------------------a-tga----------ggtgcaccgacgcccggccct-gacg-----ttc-tctgatggtg-ctgcggtagagcaagtatgttggg----acccgaaagatggtgaactatgcctgaatagggcgaagccagaggaaactctggtggaggctcgtagcgattctgacgtgcaaatcgatcgtcaaatttggg-
	AF311040_Phellinus_ribis                        taacaaggattcccctagtaactgcgagtgaagcgggaag-agctcaaatttgtaatctggcggcc--tc--tggccgtccgagttgtaatctgtag-aggcgtcgt-ccgcgtcg-gcccgtgtataagtctcctgggatggggcgtcatagagggtgagaatcccgtccatgacacgga-c-cgccgatgc-tctgt--gaggagccctcaaagagtcgcgttgtttgggaatgcagcgcaaaatgggtggtaaattccatctaaggctaaatattggcgagagaccgatagcgaacaagtaccgtgagggaaagatgaaaagcactttgaaaagagagttaaacagtacgtgaaatcgttgaaagggaaacgcttgaagtcagtcgcgtct-cctggcattcagcc-ttgc---ttc---ggc-ttggtgtacttg--cc--tc-gg-gatgggtcaacgtcaa-tttt-ggctggtggacaagggtgagggga-atgtagcgtggtttcggcgacgtg-ttatagctccttgtcgaat-gcaccggctgggattga-gg-a---tc-gcagcacg-ccc---t--tgtggcc----gggg------------g----------tt-cg-ccccacg-t-aacgtgcttaggac-gttggcataatggctttcagcgacccgtctt-gaaacacggaccaaggagtctaacatgcttgcaagtgttcgggtgg-aaaacccttgcgcgtaatgaaagtgaaa---g-ttgggaacct-cc------------------t-tccctgtgtcgggggtgcaccgacgcccggccct-gagg-----ttc-tctgatggtg-ctgcggtagagcaagtatgttggg----acccgaaagatggtgaactatgcctgaatagggtgaagccagaggaaactctggtggaggctcgtagcgattctgacgtgcaaatcgatcgtcaaatttggg-
	KC778784_Phylloporia_terrestris                 taacaaggattcccctagtaactgcgagtgaagcgggaag-agctcaaatttgtaatctggcggtca-tc--tggtcgtctgagttgtaatctgtag-aggcatcat-ctgtgtcg-gcccgtgtacaagtctcctggaatggagcgtcatagagggtgagaatcccgtccatgacacgga-c-cgccgatgc-tctgt--gaggtgccctcgaagagtcgcgttgtttgggaatgcagcgcaaaatgggtggtaaattccatctaaggctaaatattggcgagagaccgatagtgaacaagtaccgtgagggaaagatgaaaagcactttggaaagagagttaaacagtacgtgaaattgttgaaagggaaacgcttgaagtcagtcgcgtcc-cgaggcactcagcc-ttgc---ttc---ggc-ttggtgtacttg--cc--tt-ga-gatgggtcagcatcaa-tttt-ggctggtggacaaggttgagggga-atgtagcgttgtttcgatgacgtg-ttatagctccttatcgaat-acactggtcgggattga-gg-a---tt-gcagcacg-ccc---t--tgtggtc----aggg------------g----------tt-cg-ccccatg-t-aacgtgcttaggat-gttggcataatggctttaagcgacccgtctt-gaaacacggaccaaggagtctaacatgcttgcgagtgtttgggtgg-aaaacccttgcgcgtaatgaaagtgaaa---g-ttgagagcct-ct------------------a-taa-----aaggaggtgcactgacgcccggccct-gacg-----ttc-tctaatggtg-ctgcggtagagcaagtatgttggg----acccgaaagatggtgaactatgcctgaatagggcgaagccagaggaaactctggtggaggctcgtagcgattctgacgtgcaaatcgatcgtcaaatttggg-
	KC136228_Phylloporia_sp                         taacgaggattcccctagtaactgcgagtgaagcgggaag-agctcaaatttgtaatctggcggtc--tg--cggccgtccgagttgtaatctgtag-aggcgtcgt-ccgcgtcg-gcccgtgcacaagtctcctggaatggagcgtcatagagggtgagaatcccgtccatggcacgga-c-caccgacgc-tctgt--gaagtgccctcgaagagtcgcgttgtttgagaatgcagcgcaaaatgggtggtaaattccatctaaggctaaatattggcgagagaccgatagcgaacaagtaccgtgagggaaagatgaaaagcactttggaaagagagttaaacagtacgtgaaattgtcgaaagggaaacgcttggagtcagtcgtgtcc-tgaggcactcagcc-ttgc---ttc---ggc-atcgtgtacttg--cc--tt-gg-gacgggtcaacatcga-tttc-ggccggcggataagggtgagggga-atgtggcatcgtttcggcgatgtg-ttatagcctcgcatcggat-atgctggctgggattga-gg-a---cc-gcagcacg-ccc---t--tgtggcc----gggg------------g----------tt-cg-ccccacg-t-aacgtgcttaggat-gttggcataatggctctaagcgacccgtctt-gaaacacggaccaaggagtctaacatgcttgcgagtgttcgggtgg-gaaacccttgcgcgtaatgaaagtgaga---g-ttgggagcct-cc------------------a-cga------ggggggtgcaccgacgcccggccct-gacg-----ttc-tctgacggtg-ctgcggtagagcaagtgtgttggg----acccgaaagatggtgaactatgcctgaatagggcgaagccagaggaaactctggtggaggctcgtagcgattctgacgtgcaaatcgatcgtcgaatttggg-
	KU904468_Phylloporia_pulla                      taacaaggattcccttagtaactgcgagtgaagcgggaag-agctcaaatttgtaatctgatggtc--tt--tgaccatctgagttgtaatctgtag-aggtgttgt-ctgcatcg-gcccgtgtacaagtctcctggaatggagcgtcatagagggtgagaatcccgtccatgacacgga-c-caccgatgc-tctgt--gaggcgccctcaaagagtcgcgttgtttgggaatgcagcgcaaaatgggtggtaaattccatctaaggctaaatattggcgagagaccgatagtgaacaagtaccgtgagggaaagatgaaaagcactttggaaagagagttaaacagtacgtgaaattgttgaaagggaaacgcttaaagtcagtcgcgtct-tgaggcactcagcc-ttgcc--ttt---ggc-ttggtgtacttg--cc--tt-ga-gatgggtcaacatcaa-tttt-ggctggtggacaagagtgaaagga-atgtagcgtcgtttcggcgacgtg-ttatagcccttcattgaat-acactggctgagattga-gg-a---ct-acagcacg-ccc---t--tgtggcca---gggg------------g----------ct-ca-ccccatg-t-aacgtgcttaggat-gttggcataatggttttaagcgacccgtctt-gaaacacggaccaaggagtctaacatgcttgcgagtgttcgggtgg-aaaacccttgcgcgtaatgaaagtgaaa---g-ttgggagcct-tc------------------a-taa-------ggaggtgcaccgacgcccggtcct-gatg-----ttc-tctgatggtg-ctgcggtagagcaagtatgttggg----acccgaaagatggtgaactatgcctgaatagggtgaagccagaggaaactctggtggaggctcgtagcgattctgacgtgcaaatcgatcgtcaaatttggg-
	KU904469_Phylloporia_pulla                      taacgaggattcccttagtaactgcgagtgaagcgggaag-agctcaaatttgtaatctgatggtc--tt--tgaccatctgagttgtaatctgtag-aggtgttgt-ctgcatcg-gcccgtgtacaagtctcctggaatggagcgtcatagagggtgagaatcccgtccatgacacgga-c-caccgatgc-tctgt--gaggcgccctcaaagagtcgcgttgtttgggaatgcagcgcaaaatgggtggtaaattccatctaaggctaaatattggcgagagaccgatagtgaacaagtaccgtgagggaaagatgaaaagcactttggaaagagagttaaacagtacgtgaaattgttgaaagggaaacgcttaaagtcagtcgcgtct-tgaggcactcagcc-ttgct--ttt---ggc-ttggtgtacttg--cc--tt-ga-gatgggtcaacatcaa-tttt-ggctggtggacaagagtgaaagga-atgtagcgtcgtttcggcgacgtg-ttatagcccttcattgaat-acactggctgagattga-gg-a---ct-acagcacg-ccc---t--tgtggcca--ggggg------------g----------ct-ca-ccccatg-t-aacgtgcttaggat-gttggcataatggttttaagcgacccgtctt-gaaacacggaccaaggagtctaacatgcttgcgagtgttcgggtgg-aaaacccttgcgcgtaatgaaagtgaaa---g-ttgggagcct-tc------------------a-taa-------ggaggtgcaccgacgcccggtcct-gatg-----ttc-tctgatggtg-ctgcggtagagcaagtatgttggg----acccgaaagatggtgaactatgcctgaatagggtgaagccagaggaaactctggtggaggctcgtagcgattctgacgtgcaaatcgatcgtcaaatttggg-
	KC136223_Phylloporia_nouraguensis               taacaaggattcccctagtaactgcgagtgaagcgggaag-agctcaaatttgtaatctgacggtc--tc--tggccgttcgagttgtaatctgtag-aggcgtcgt-ctgcgtcg-gcccgtgtacaagtctcctggaatggagcgtcatagagggtgagaatcccgtccatgacacgga-c-caccgatgc-tttgt--gaggtgccctcgaagagtcgcgttgtttgggaatgcagcgcaaaatgggtggtaaattccatctaaggctaaatattggcgagagaccgatagcgaacaagtaccgtgagggaaagatgaaaagcactttgaaaagagagttaaatagtacgtgaaattgttgaaagggaaacgcttaaagtcagtcgcgttc-tgtggcactcagcc-ttgc---ttt---ggc-ttggtgtacttg--cc--tt-ag-gacgggtcaacatcaa-tttt-ggccggcggataagggtgagagga-aggtagcgttgtttcggcgacgtg-ttagagcctcttgtcgaat-acgtcggctgggattga-gg-a---ct-gcagcacg-ccc---t--tgtggcc----agag------------g----------tt-ta-cctcatg-t-aatgtgcttaggat-gttgacataatgactttaagcgacccgtctt-gaaacacggaccaaggagtctaacatgcttgcgagtgtttgggtgg-aaaactcttacgcgtaatgaaagtaaaa---gtttgagagcct-ct------------------g-caa-------ggaggtgcaccaacgcccggccct-gaag-----ttc-tcggatggtg-ctgcggtagagcatgcatgttggg----acccgaaagatggtgaactatgcctgaatagggtgaagccagaggaaactctggtggaggctcgtagcgattctgacgtgcaaatcgatcgtcgaatttggg-
	KC136224_Phylloporia_nouraguensis               taacaaggattcccctagtaactgcgagtgaagcgggaag-agctcaaatttgtaatctgacggtc--tc--tggccgttcgagttgtaatctgtag-aggcgtcgt-ctgcgtcg-gcccgtgtacaagtctcctggaatggagcgtcatagagggtgagaatcccgtccatgacacgga-c-caccgatgc-tttgt--gaggtgccctcgaagagtcgcgttgtttgggaatgcagcgcaaaatgggtggtaaattccatctaaggctaaatattggcgagagaccgatagcgaacaagtaccgtgagggaaagatgaaaagcactttgaaaagagagttaaatagtacgtgaaattgttgaaagggaaacgcttaaagtcagtcgcgttc-tgtggcactcagcc-ttgc---ttt---ggc-ttggtgtacttg--cc--tt-ag-gacgggtcaacatcaa-tttt-ggccggcggataagggtgagagga-aggtagcgttgtttcggcgacgtg-ttagagcctcttgtcgaat-acgtcggctgggattga-gg-a---ct-gcagcacg-ccc---t--tgtggcc----agag------------g----------tt-ta-cctcatg-t-aatgtgcttaggat-gttgacataatgactttaagcgacccgtctt-gaaacacggaccaaggagtctaacatgcttgcgagtgtttgggtgg-aaaactcttacgcgtaatgaaagtaaaa---gtttgagagcct-ct------------------g-caa-------ggaggtgcaccaacgcccggccct-gaag-----ttc-tcggatggtg-ctgcggtagagcatgcatgttggg----acccgaaagatggtgaactatgcctgaatagggtgaagccagaggaaactctggtggaggctcgtagcgattctgacgtgcaaatcgatcgtcgaatttggg-
	AF411824_Phylloporia_bibulosa                   taacaaggattcccctagtaactgcgagtgaagagggaag-agctcaaatttgtaatctggcggcc--tc--tggccgtccgagttgtaatctgtag-aggcgttgt-ctgtgtcg-gtccgtgtacaagtctcctggaatggagcgtcatagagggtgagaatcccgtccatgacacggg-c-caccgatgc-actgt--gaggcgccctcgaagagtcgcgttgtttgggaatgcagcgcaaaatgggtggtaaattccatctaaggctaaatatgggcgagagaccgatagcgaacaagtaccgtgagggaaagatgaaaagcactttgaaaagagagttaaacagtacgtgaaatcgttgaaagggaaacgcttgaagtcagtcgcgttt-taaggcactcagcc-ttgc---ttt---cgc-ttggtgtacttg--cc--tt-ga-gatgggtcaacattaa-tttt-ggctggtggataagggcgagggga-atgtagcgtcatttcggtggcgtg-ttatagcctctcgtcgaat-gcattagttaggattga-gg-a---at-gcagcacg-ccc---t--ggtggcc----agag------------g----------tt-cc-cctcatg-t-aacgtgctttggat-gttggcataatggctttaagcgacccgtctt-gaaacacggaccaaggagtctaacatgcttgcgagtgttcgggtgg-aaaacccttgcgcgtaatgaaagtgaaa---g-ttgggagcct-cc------------------g-tga-------gggggtgcactgacgcccggccct-gaag-----ttc-tctgacggtg-ctgcggtggagcaagtatgttggg----acccgaaagatggtgaactatgcctgaatagggtgaagccagaggaaactctggtggaggctcgcagcgattctgacgtgcaaatcgatcgtcaaatttggg-
	KJ743276_Phylloporia_sp                         taac?????ttccc?tagtaactgcgagtgaagcgggaag-agctcaaaattgtaatctggcggtc--ta--tggccgtccgagttgtaatctgtag-aggcatcat-ccgcgtcg-ggccgtgtacaagtctcctggaatggggcgtcatagagggtgagaatcccgtcgatgacacgga-c-gaccgatgc-tctgt--gaggtgctctcgaagagtcgcgttgtttgggaatgcagcgcaaaatgggtggtaaattccatctaaggctaaatattggcgagagaccgatagcgaacaagtaccgtgagggaaagatgaaaagcactttgaaaagagagttaaacagtacgtgaaattgttgaaagggaaacgcttgaagtcagtcgcgttc-tgaggcactcagct-ttgc---ttc---ggc-tcggtgtacttg--cc--tt-gg-gatgggtcaacatcaa-tttt-ggctggtggataagggcgagggga-atgtagcgtcatttcggtggcgtg-ttatagcctctcgtcagat-gcgccggctgggattga-gg-a---cc-gcagcacg-ccc---t--tgtggcc----gggg------------g---------att-tg-tctcacg-t-aacgtgcttaggat-gttggcataatgactttaagcgacccgtctt-gaaacacggaccaaggagtctaacatgcttgcgagtgtttgggtgg-aaaactcttgcgcgtaatgaaagtgaaa---g-ttgggagcct-tc------------------g-t------------ggtgcaccaacgcccggccct-gacg-----ttc-tctgatggtg-ctgcggcagagcaagtacgttggg----acccgaaagatggtgaactatgcctgaatagggtgaagccagaggaaactctggtggaggctcgtagcgattctgacgtgcaaatcgatcgtcgaatttggg-
	PhylloporiarinoreaeMUCL56283HolotypeGabon       taac--ggattcccctagtaactgcgagtgaagagggaag-agctcaaatttataatctggcggtc--tt--tggccgtccgagttgtaatctgtag-aggcgttgt-ctgcgtca-gcccgtgtacaagtctcctggaatggagcgtcatagagggtgagaatcccgtccatggcatgga-c-cactgatgc-tttgt--gaggcgccttcgaagagtcgcgttgtttgggaatgcagcgcaaaatgggtggtaaattccatctaaggctaaatactggcgagagaccgatagcgaacaagtaccgtgagggaaagatgaaaagcactttgaaaagagagttaaacagtacgtgaaattgttgaaagggaaacgcttgaagtcagtcgcgtcc-tgaagcactcagcc-ttgc---tct---ggc-ttggtgtatttg--ct--tt-gg-gacgggtcaacatcaa-tttt-ggctggtggataagggtgagggga-atgtagcgtcacttcggtggtgtg-ttatagcctcttgtcaaat-acaccggctgggattga-gg-a---ct-gcagcacg-ccc---t--tgtggcc----aggg------------g----------tt-cg-ccccatg-t-aatgtgcttaggat-gttggcataatgcctttaagcgacccgtctt-gaaacacggaccaaggagtctaacatgcttgcgagtgtttgggtgg-aaaacccttgcgcgcaatgaaagtgaaa---g-ttgggagccc-ct------------------g-taa----aaagggggtgcactgacgcccggccct-gaag-----ttt-tctgacggtg-ctgcggtagagcaagtatgttggg----acccgaaagatggtgaactatgcctgaatagggcgaagccagaggaaactctggtggaggctcgtagcgattctgacgtgcaaatcgatcgtcaaatttggg-
	PhylloporiarinoreaeMUCL57328Gabon               taac--ggattcccctagtaactgcgagtgaagagggaag-agctcaaatttataatctggcggtc--tt--tggccgtccgagttgtaatctgtag-aggcgttgt-ctgcgtca-gcccgtgtacaagtctcctggaatggagcgtcatagagggtgagaatcccgtccatggcatgga-c-cactgatgc-tttgt--gaggcgccttcgaagagtcgcgttgtttgggaatgcagcgcaaaatgggtggtaaattccatctaaggctaaatactggcgagagaccgatagcgaacaagtaccgtgaggaaaagatgaaaagcactttgaaaagagagttaaacagtacgtgaaattgttgaaagggaaacgcttgaagtcagtcgcgtcc-tgtagcactcagcc-ttgc---tct---ggc-ttggtgtatttg--ct--tt-gg-gacgggtcaacatcaa-tttt-ggctggtggataagggtgagggga-atgtagcgtcacttcg--ggtgtg-ttacagcctcttgtcaaaY-aca-cggctgggattga-gg-a---ct-gcagcacg-ccc---t--tgtggcc----aggg------------g----------tt-cg-ccccatg-t-aatgtgcttaggat-gttggcataatgcctttaagcgacccgtcttaaaaacacggaccaaggagtctaacatgctYgcgagtgttYgggtgg-aaaacccttgcgcgcaatgaaagtgaaa---g-ttgggagccc-ct------------------g-taa----aaagggggtgcactgacgcccggccct-gaag-----ttt-tctgacggtg-ctgcggtagagcaagtatgttggg----acccgaaagatggtgaactatgcctgaatagggcgaagccagaggaaactctggtggaggctcgtagcgattctgacgtgcaaatcgatcgtcaaatttggg-
	KY242602_Phylloporia_sp                         taac-aggattctcttagtaactgcgagtgaagggggaag-agctcaaatttgtaatctggtggtc--ta--tggccatccgagttgtaatctgtag-aggcatcat-ccgtgtcg-gcccatgtataagtctcctgggatggagtgtcatagagggtgagaatcccgtccatgacatgga-t-caccgatgc-tttgt--gaggtgccctcgaagagtcgtgttgtttgggaatgcagcgcaaattgggtggtaaattccatctaaggctaaatattggcgagagaccgatagcgaacaagtaccgtgagggaaagatgaaaagcactttgaaaagagagttaaacagtatgtgaaattgttgaaagggaaacacttgaagtcagtcgtgttc-tgtggcactcagcc-ttgc---ttt---ggc-ttggtgtacttg--cc--tt-gg-gatgggtcaacattaa-tttc-ggccggtggacaagggtgagggga-acgtagtgttgttttggcaacgta-ttatagcctcttgttaaat-acaccggctgggattga-gg-a---tc-gcagcaca-cct---t--tgtggac----aggg------------g----------tt-ca-cctcatg-t-aatgtgcttaggat-gttggcataatggctttaagtgacccgtctt-gaaacacggaccaaggagtctaacatgcttgcgagtgtttgggtgg-aaaacccttgtgcgtaatgaaagtgaaa---g-ttgggagcct-ct------------------g-taa-------gggggtgcaccgatgcctggccct-gatg-----ttc-tctgacggtg-ctgcggtagagcaagtatgttggg----acccgaaagatggtgaactatgcctgaatagggtgaagccagaggaaactctggtggaggctcgtagcgattctgacgtgcaaatcgatcgtcaaatttggg-
	KY242603_Phylloporia_sp                         taac-aggattctcttagtaactgcgagtgaagggggaag-agctcaaatttgtaatctggtggtc--ta--tggccatccgagttgtaatctgtag-aggcatcat-ccgtgtcg-gcccatgtataagtctcctgggatggagtgtcatagagggtgagaatcccgtccatgacatgga-t-caccgatgc-tttgt--gaggtgccctcgaagagtcgtgttgtttgggaatgcagcgcaaattgggtggtaaattccatctaaggctaaatattggcgagagaccgatagcgaacaagtaccgtgagggaaagatgaaaagcactttgaaaagagagttaaacagtatgtgaaattgttgaaagggaaacacttgaagtcagtcgtgttc-tgtggcactcagcc-ttgc---ttt---ggc-ttggtgtacttg--cc--tt-gg-gatgggtcaacattaa-tttc-ggccggtggacaagggtgagggga-acgtagtgttgttttggcaacgta-ttatagcctcttgttaaat-acaccggctgggattga-gg-a---tc-gcagcaca-cct---t--tgtggac----aggg------------g----------tt-ca-cctcatg-t-aatgtgcttaggat-gttggcataatggctttaagtgacccgtctt-gaaacacggaccaaggagtctaacatgcttgcgagtgtttgggtgg-aaaacccttgtgcgtaatgaaagtgaaa---g-ttgggagcct-ct------------------g-taa-------gggggtgcaccgatgcctggccct-gatg-----ttc-tctgacggtg-ctgcggtagagcaagtatgttggg----acccgaaagatggtgaactatgcctgaatagggtgaagccagaggaaactctggtggaggctcgtagcgattctgacgtgcaaatcgatcgtcaaatttggg-
	KU904470_Phylloporia_sp                         taacaaggattcccctagtaactgcgagtgaaccgggaag-agctcaaatttgtaatctgacggtcactc--tggccgttcgagttgtaatctgtag-aggcgttgt-ctgcatcg-gcctgtgtacaagtctcctggaatggagcgtcatagagggtgagaatcccgtccatggcacaga-c-caccgatgc-tttgt--gaggcgccctcgaagagtcgcgttgtttgggaatgcagcgcaaaatgggtggtaaattccatctaaggctaaatattggcgagagaccgatagcgaacaagtaccgtgagggaaagatgaaaagcactttgaaaagagagttaaacagtacgtgaaattgttgaaagggaaacgcttgaagtcagtcacgtcc-tgaggcactcagcc-ttgc---ttc---ggc-ttggtgtacttg--cc--tt-gg-gacgggtcaacatcaa-tttt-ggctggtggataagggtgagagga-atgtggcgttgtttcagcaacgtg-ttatagccttttgtcaaat-gcaccagctgggattga-gg-a---tc-gcagcacg-ccc---t--tgtggcc----ggag------------g----------ct-tg-cctcacg-t-aacgtgcttaggatggttggcataatggctttaagcgacccgtctt-gaaacacggaccaaggagtctaacatgcatgcaagtgtttgggtgg-aaaacccttgcgcgtaataaaagtgaaa---g-ttgggagcct-tc------------------g-caa-------gggggtgcactgacgcccggccct-gaag-----ttc-tctgatggtg-ctgcggtagagcatgtatgttggg----acccgaaagatggtgaactatgcctgaatagggtgaagccagaggaaactctggtggaggctcgtagcgattctgacgtgcaaatcgatcgtcaaatttggg-
	KU904464_Phylloporia_sp                         -aacgagga-tcccctagtaactgcgagtgaagcgggaag-ggttcaaatttgtaatctggcggtc--ct--cggccgtctgagttgtaatctgtag-aggtgccat-ccgcgtcg-gtccgtgtacaagtctcctggaatggagcgtcatagagggtgagaatcccgtccatgacatgga-t-cgccgatgc-tttgt--gaggtgctctcgaagagtcgcgttgtttgggaatgcagcgcaaaatgggtggtaaattccatctaaggctaaatattggcgagagaccgatagcgaacaagtaccgtgagggaaagatgaaaagcactttggaaagagagttaaacagtacgtgaaattgttgaaagggaaacgcttgaagtcagtcgcgtct-cgaggcactcagcc-tcgc---ttc---ggc-ttggtgtacttg--cc--tc-ga-gatgggtcaacgtcaa-tttt-ggttggtggagaagggcgagggga-atgttgcgtcgtttcgacgatgtg-ttatagccccttgtcgaat-gcgccagctgggattga-gg-a---ct-gcagcacg-ccc---t--cgtggcc----agag------------g----------tt-cg-cctcatg-tgaatgtgcttaggat-gttggcataatggctttaagcgacccgtctt-gaaacacggaccaaggagtctaacacgcttgcgagtgtttgggtga-aaaacccttgcgcgtaatgaaagtgaaa---g-ttgagagtct-tc------------------g-tag-------ggagacgcatcgatgcccggccct-gatg-----ttc-tctgacggtg-ccgcggtggagcaggcgtgttggg----acccgaaagatggtgaactatgcctgaatagggcgaagccagaggaaactctggtggaggctcgtagcgattctgacgtgcaaatcgatcgtcaaatttggg-
	KU904466_Phylloporia_sp                         taacgaggattcccctagtaactgcgagtgaagcgggaag-ggttcaaatttgtaatctggcggtc--ct--cggccgtctgagttgtaatctgtag-aggtgccat-ccgcgtcg-gtccgtgtacaagtctcctggaatggagcgtcatagagggtgagaatcccgtccatgacatgga-t-cgccgatgc-tttgt--gaggtgctctcgaagagtcgcgttgtttgggaatgcagcgcaaaatgggtggtaaattccatctaaggctaaatattggcgagagaccgatagcgaacaagtaccgtgagggaaagatgaaaagcactttggaaagagagttaaacagtacgtgaaattgttgaaagggaaacgcttgaagtcagtcgcgtYt-cgaggcactcagcc-tcgc---ttc---ggc-ttggtgtacttg--cc--tc-ga-gatgggtcaacgtcaa-tttt-ggttggtggagaagggcgagggga-atgttgcgtcgtttcgacgatgtg-ttatagccccttgtcgaat-gcgYcagctgggattga-gg-a---ct-gcagcacg-ccc---t--cgtggcc----agag------------g----------tt-cg-cctcatg-tgaatgtgcttaggat-gttggcataatggctttaagcgacccgtctt-gaaacacggaccaaggagtctaacacgcttgcgagtgtttgggtga-aaaacccttgcgcgtaatgaaagtgaaa---g-ttgagagtct-tc------------------g-tag-------ggagacgcatcgatgcccggccct-gatg-----ttc-tctgacggtg-ccgcggtggagcaggcgtgttggg----acccgaaagatggtgaactatgcctgaatagggcgaagccagaggaaactctggtggaggctcgtagcgattctgacgtgcaaatcgatcgtcaaatttggg-
	KJ631412_Phylloporia_sp                         ----------------agtaactgcgagtgaagcgggaag-agctcaaatttgtaatctggcggtc--tY--cggccgtccgagttgtaatctgtag?aggcgtcgt-ccgcgtcg-gcccgtgtacaagtctcctggaatggagcgtcgtagagggtgagaatcccgtccatgacacgga-c-cgccgatgc-tctgt--gaggtgccctcgaagagtcgcgttgtttgggaatgcagcgcaaaatgggtggtaaattccatctaaggctaaatattggcgagagaccgatagcgaacaagtaccgtgagggaaagatgaaaagcactttgaaaagagagttaaacagtacgtgaaatcgttgaaagggaaacgcttgaagtcagtcgcgtct-cgaggcactcagcc-tggc---ttt---ggc-ttggtgtacttg--ct--tg-ga-gatgggtcaacgtcaa-tttt-ggctggYggacaaggacaagggga-acgtggcgttgcttcggtgacgtg-ttatagccccttgtcgaac-aYgtcagctgggattga-gg-a---ct-gcagcatg-ccc---cgatggggcc----gggg------------g----------tt-cg-cctcacg-t-aacgtgcttaggat-gttggcMcaatggctttaagcgacccgtctt-gaaacacggaccaaggagtctaacatgcttgcgagtgttcgggtgg-aaaacccttgcgcgtaatgaaagtgaaa---g-ttgggagcct-ct------------------g-cga-------gggggtgcaccgacgcccggccct-gacg-----ttc-tctgacggtg-ctgcggcagagcaagcgtgttggg----acccgaaagatggtgaactatgcctgaatagggtgaagccagaggaaactctggtggaggctcgcagcgattctgacgtgcaaatcgatcgtcaaatttggg-
	KJ631413_Phylloporia_sp                         ----------------agtaactgcgagtgaagcgggaag-agctcaaatttgtaatctggcggtc--tc--cggccgtccgagttgtaatctgtag-aggcgtcgt-ccgcgtcg-gcccgtgtacaagtctcctggaatggagcgtcgtagagggtgagaatcccgtccatgacacgga-c-tgccgatgc-tctgt--gaggtgccctcgaagagtcgcgttgtttgggaatgcagcgcaaaatgggtggtaaattccatctaaggctaaatattggcgagagaccgatagcgaacaagtaccgtgagggaaagatgaaaagcactttgaaaagagagttaaacagtacgtgaaatcgttgaaagggaaacgcttgaagtcagtcgcgtct-cgaggcactcagcc-tggc---ttt---ggc-ttggtgtacttg--ct--tg-ga-gatgggtcaacgtcaa-tttt-ggctggcggacaaggacaagggga-acgtggcgttgcttcggtgacgtg-ttatagccccttgtcgaac-atgtcagctgggattga-gg-a---ctcgcagcatg-ccc---cgatggggcc----gggg------------g----------tt-cg-cctcacg-t-aacgtgcttaggat-gttggcacaatggctttaagcgacccgtctt-gaaacacggaccaaggagtctaacatgcttgcgagtgttcgggtgg-aaaacccttgcgcgtaatgaaagtgaaa---g-ttgggagcct-ct------------------g-cga-------gggggtgcaccgacgcccggccct-gacg-----ttc-tctgacggtg-ctgcggcagagcaagcgtgttggg----acccgaaagatggtgaactatgcctgaatagggtgaagccagaggaaactctggtggaggctcgcagcgattctgacgtgcaaatcgatcgtcaaatttggg-
	JF712936_Phylloporia_weberiana                  ----------tcccctagtaactgcgagtgaagcgggaag-ggctcaaatttgtaatctggcggtc--tc--tggccgtctgagttgtaatctgtag-aggcgtcgt-ccgcatca-gcccgtgtacaagtctcctggaatggagtgtcatagagggtgagaatcccgttcatgacatgga-c-cactggtgc-tttgt--gaggcgccctcaaagagtcgcgttgtttgggaatgcagcgcaaaatgggtggtaaattccatctaaggctaaatattggcgagagaccgatagcgaacaagtaccgtgagggaaagatgaaaagcactttgaaaagagagttaaacagtacgtgaaattgttgaaagggaaacgcttgaagtcagtcgcgtct-tgaggcattcagcc-ttac---ttc---ggt-ttggtgtacttg--cc--tt-gg-gacgggtcaacatgaattttt-ggctggtggacaaggatgagggga-atgtagcgtcgtttcgacgatgtg-ttatagcctcttgtcgaat-acgctggctgggattga-gg-a--act-gcagcacg-ccc---t-tcgtggcc----agag------------g----------tt-cg-cctcatg-t-aacgtgcttaggat-gttggcataatggctttaagcgacccgtctt-gaaacacggaccaaggagtctaacatgcttgcgagtgttcgggtgg-aaaacccttgcgcataatgaaagtgaaa---g-ttgggagcct-ct------------------g-taa-------ggaggtgcaccgacgcccggctct-gacg-----ttc-tctaatgatg-ccgcggtagagcaagtgtgttggg----acccgaaagatggtgaactatgcctgaatagggcgaagccagaggaaactctggtggaggctcgtagcgattctgacgtgcaaatcgatcgtcaaatttggg-
	Phylloporia_chrysites_Chen1182                  ---------ttcccctagtaaatgcgagtgaagcgggaag-gggtcgaatttgtaatctggcggcc--tc--tggccgtctgagttgtaatctgtag-aggcattgt-ccgcatca-gcccgtgtacaagtctcctggaatggagcgtcatagagggtgagaatcccgttcatgacatgga-c-cactgatgc-tttgt--caggtgccctcaaagagtcgcgttgtttgggaatgcagcgcaaaatgggtggtaaattccatctaaggctaaatattggcgagagaccgatagcgaacaagtaccgtgagggaaagatgaaaagcactttgaaaagagagttaaacagtacgtgaaattgttgaaagggaaacgcttgaagtcagtcgcgtct-tgaggcactcagcc-ttac---ttc---ggt-ttggtgtacttg--cc--tt-ag-gacgggtcaacatcaM-tttt-ggctggtggagaaggatgagggga-atgtagtgtcgtttcgacgatgtg-ttatagcctcttgtcgaat-atgctggctgggattga-gg-a--gct-gcagcacgcccc---t--tgtggcc----agag------------g----------tt-cg-cctcatg-t-aacgtgcttaggat-gttggcataatggctttaagcgacccgtctt-gaaacacggaccaaggagtccaacatgcttgcgagtgttcgggtgg-aaaacccttgcgcgtaatgaaagtgaaa---g-ttgggagcct-ct------------------g-taa-------ggaggtgcaccgacgcccggctct-gacg-----ttc-tctaatggtg-ccgcggtagagcaagtgtgttgggcttaacccgaaagatggtgaactatgcctgaatagggcgaagccagaggaaactctggtggaggctcgtagcgattctgacgtgcaaatcgatcgtcaaatttggg-
	Phylloporia_chrysites_GC1604_28                 taacaaggattcccctagtaactgcgagtgaagcgggaag-ggctcaaatttgtaatctggcggcc--tc--tggccgtccgagttgtaatctgtag-aggcattgt-ccgcatca-gcccgtgtacaagtctcctggaatggagcgtcatagagggtgagaatcccgtccgtgacatgga-c-cactgatgc-tttgt--gaggtgccctcaaagagtcgcgttgtttgggaatgcagcgcaaaatgggtggtaaattccatctaaggctaaatattggcgagagaccgatagcgaacaagtaccgtgagggaaagatgaaaagcactttgaaaagagagttaaacagtacgtgaaattgttgaaagggaaacgcttgaagtcagtcgcgtct-tgaggcactcagcc-ttac---ttc---ggt-ttggtgtacttg--cc--tt-ag-gacgggtcaacatcaa-tttt-ggctggtggagaaggatgagggga-atgtagtgtcgtttcgacgatgtg-ttatagcctcttgtcgaat-atgctggctgggattga-gg-a--gct-gcagcacgcccc---t--tgtggcc----agag------------g----------tt-cg-cctcatg-t-aacgtgcttaggat-gttggcataatggctttaagcgacccgtctt-gaaacacggaccaaggagtccaacatgcttgcgagtgttcgggtgg-aaaacccttgcgcgtaatgaaagtgaaa---g-ttgggagcct-ct------------------g-taa-------ggaggtgcaccgacgcccggctct-gacg-----ttc-tctaatggtg-ccgcggtagagcaagtgtgttggg----acccgaaagatggtgaactatgcctgaatagggcgaagccagaggaaactctggtggaggctcgtagcgattctgacgtgcaaatcgatcgtcaaatttggg-
	JF712929_Phylloporia_minutospora                ------------------taactgcgagtgaagcgggaagaagctcaaatttgaaatctggcggtc--tc--tggccgtccgagttgtaatctgtag-aggtgttat-ctgcatcg-gcccgtgtacaagtctcctggaatggagcgtcgtagagggtgagaatcccgttcgcgacacgga-c-gaccgatgc-tttgt--gaggtgccctcgaagagtcgcgttgtttgggaatgcagcgcaaaatgggtggtaaattccatctaaggctaaatattggcgagagaccgatagcgaacaagtaccgtgagggaaagatgaaaagcactttggaaagagagttaaacagtacgtgaaattgttgaaagggaaacgcttgaagtcagtcgtgttt-cagggcactcagcc-ttgc---ttc---ggc-ttggtgtacttg--cc--tt-gg-gatgggtcaacatcaa-tttt-ggtcggtggataagggcgagggga-atgtagcgttgtttcggtgacgtg-ttatagcctcttgtcgaat-acactggctgggattga-gg-a---cg-gcagcacg-ccc---t--tgtggcc----gggg------------g----------tt-cg-ctccacg-t-gatgtgcttaggatggttggcataatggctttaagcgacccgtctt-gaaacacggaccaaggagtctaacatgcttgcgagtgtttgggtggaaaaaccctggcgcgtaatgaaagtgaaa---g-ttgagagcct-tt------------------g-tga-----aaggaggtgcactgacgcccggccct-gacg-----ttc-tctgatggtg-ctgcggtagagcaagtatgttggg----acccgaaagatggtgaactatgcctgaatagggcgaagccagaggaaactctggtggaggctcgtagcgattctgacgtgcaaatcgatcgtcgaatttggg-
	HM635671_Phylloporia_minutispora                taacaaggattcccctagtaactgcgagtgaagcgggaag-agctcaaatttgaaatctggcggtc--tc--tggccgtccgagttgtaatctgtag-aggtgtKat-ctgcatcg-gcccgtgtacaagtctcctggaatggagcgtcgtagagggtgagaatcccgttcgcgacacgga-c-gaccgatgc-tttgt--gaggtgccctcgaagagtcgcgttgtttgggaatgcagcgcaaaatgggtggtaaattccatctaaggctaaatattggcgagagaccgatagcgaacaagtaccgtgagggaaagatgaaaagcactttggaaagagagttaaacagtacgtgaaattgttgaaagggaaacgcttgaagtcagtcgtgttc-cagggcactcagcc-ttgc---ttc---ggc-ttggtgtacttg--cc--tt-gg-gatgggtcaacatcaa-tttt-ggtcggtggataagggcgagggga-atgtagcgttgtttcggtgacgtg-ttatagcctcttgtcgaat-acactggctgggattga-gg-a---cg-gcagcacg-ccc---t--tgtggcc----gggg------------g----------tt-cg-ctccacg-t-gatgtgcttaggat-gttggcataatggctttaagcgacccgtctt-gaaacacggaccaaggagtctaacatgcttgcgagtgtttgggtgg-aaaaccctggcgcgtaatgaaaRtgaaa---g-ttgagagcct-tt------------------g-tga-----aRggaggtgcacYgacgcccggYcct-gacg-----ttY-tcKgatggtg-ctgcggWagagcaagtatgtKggg----acccgaaagatggtgaactatgcctgaatagggcgaagccagaggaaactctggtggaggctcgYagcgattctgacgtgcaaatcgatcgtcgaatttggg-
	KJ743284_Phylloporia_sp                         taacgaggattcccttagtaactgcgagtgaagcgggaag-agctcaaatttgtaatctggtggtc--ct--tgaccgcccgagttgtaatctgtag-aggcgttgt-ccgcatcg-acccgtgtacaagtctcctggaatggagcgtcatagagggtgagaatcccgtccatgacatgga-c-caccgatgc-tttgt--gaggtgccctcgaagagtcgcgttgtttgggaatgcagcgcaaaatgggtggtaaattccatctaaggctaaatattggcgagagaccgatagcgaacaagtaccgtgagggaaagatgaaaagcactttgaaaagagagttaaacagtacgtgaaattgttgaaagggaaacgcttgaagtcagtcgcatct-tgaggcactcagcc-ttgc---tctttgggc-ttggtgcacttg--cc--tc--g-gatgggtcaacatcaa-tttt-ggctggtggataagggtgagagga-acgtagcgtggtttcggcgacgtg-ttatagcctctcgtcaaat-acgccagctgggattga-gg-a---tc-gcagcacg-ccc---t--tgtggcc----agag------------gat--------tt-tt-cctcatg-t-aacgtgcttgggat-gttggcgtaatggctttaagcgacccgtctt-gaaacacggaccaaggagtctaacgtgcttgcgagtgttcgggtgg-aaaacccttgcgcgtaatgaaagtgaag---g-ttgggagcct-cc------------------t-tga-----aggggggtgcaccgacgcccggccct-gacg-----ttt-tctgatggtg-ctgcggtagagcaagtatgttggg----acccgaaagatggtgaactatgcctgaatagggcgaagccagaggaaactctggtggaggctcgtagcgattctgacgtgcaaatcgatcgtcaaatttggg-
	JV2106_102Phylloporiacrystallinaspnov           taacgaggattcccttagtaactgcgagtgaagcgggaag-agctcaaatttgtaatctggtggtc--ct--tgaccgcccgagttgtaatctgtag-aggcgttgt-ccgcatcg-acccgtgtacaagtctcctggaatggagcgtcatagagggtgagaatcccgtccatgacatgga-c-caccgatgc-tttgt--gaggcgccctcgaagagtcgcgttgtttgggaatgcagcgcaaaatgggtggtaaattccatctaaggctaaatattggcgagagaccgatagcgaacaagtaccgtgagggaaagatgaaaagcactttgaaaagagagttaaacagtacgtgaaattgttgaaagggaaacgcttgaagtcagtcgcatct-tgaggcactcagcc-ttgc---tctttgggc-tcggtgcacttg--cc--tc--g-gatgggtcaacatcaa-tttt-ggctggtggataagggtgagagga-atgtagcgtggtttcggcgacgtg-ttatagcctctcgtcaaat-acgccagctgggattgaggg-a---tt-gcagcacg-ccc---t--tgtggcc----agag------------gat--------tt-tt-cctcatg-t-aacgtgcttgggat-gttggcgtaatggctttaagcgacccgtctt-gaaacacggaccaaggagtctaacgtgcttgcgagtgttcgggtgg-aaaacccttgcgcgtaatgaaagtgaag---g-ttgggagcct-cc------------------t-tga-----aggggggtgcaccgacgcccggccct-gacg-----ttt-tctgatggtg-ctgcggtagagcaagtatgttggg----acccgaaagatggtgaactatgcctgaatagggcgaagccagaggaaactctggtggaggctcgtagcgattctgacgtgcaaatcgatcgtcaaatttggg-
	AY059057_Fulvifomes_fastuosus                   taacaaggattcccctagtaactgcgagtgaagcgggaag-agctcaaatttaaaatctggcggct--tc--tagtcgtccgagttgtaacctggag-aggcatttt-ccgcgttg-gaccgtgtacaagtctcctggaatggagcgtcatagagggtgagaatcccgtccatgacacgga-c-cgccaatgc-tctgt--gatatgccttcaaagagtcgcgttgtttgggaatgcagcgcaaaatgggtggtaaattccatctaaagctaaatattggcgagagaccgatagcgaacaagtaccgtgagggaaagatgaaaagcactttggaaagagagttaaacagtacgtgaaattgttgaaagggaaacgcttgaagtcagtcgcgttc-cgtggaactcagcc-ttac---ttc---ggt-ttggtgtacttt--cc--atgtg-aacgggtcaacgtcaa-tttt-gactggtggacaaagacaaaggga-atgtagcgttgcttcggtgacgtg-ttatagccccttgttgtat-acaccggctgggattga-gg-a---ct-gcagcacg-ccc---t--tgtggcc----gagg------------ggt--------tc-gc-ccctacg-t-accgtgcttaggat-gttggcataatggctttaagcgacccgtctt-gaaacacggaccaaggagtctaacatgcttgcgagtgttcgggtgg-aaaacccctgcgcgtaatgaaagtgaaa---g-ttaggaacct-tctcgc--------------a-aga-------gagggtgcactgacgcccggccct-gacg-----ttc-tctgacggtg-ctgcggtagagcaagtatgttggg----acccgaaagatggtgaactatgcctgaatagggcgaagccagaggaaactctggtggaggctcgtagcgattctgacgtgcaaatcgatcgtcaaatttggg-
	AF411825_Fulvifomes_robiniae                    taacaaggattcccctagtaactgcgagtgaagcgggaag-agctcaaatttaaaatctggcggcc--tt--cggtcgtccgagttgtaacctggag-aggcatttt-ccgcgttg-gaccgtgtacaagtctcctggaatggagcgtcgtagagggtgagaatcccgtccatgacacgga-cgtcccaatgc-tctgt--gatgtgccttcgaagagtcgcgttgtttgggaatgcagcgcaaaatgggtggtaaattccatctaaagctaaatattggcgagagaccgatagcgaacaagtaccgtgagggaaagatgaaaagcactttgaaaagagagttaaacagtacgtgaaattgttgaaagggaaacgcttgaagtcagtcgcgttc-cgtggaactcagcc-ttac---ctc---ggt-tcggtgtacttt--cc-atg-tg-aacgggtcaacatcaa-tttt-tgccggcggacaaagcgaagggga-atgtggcgtcctttcggggacgtg-ttatagccccttgttgcat-gcgccggccggaattga-gg-a---cc-gcagcacg-ccc---t-ctgtggcc----gggg------------gggtt------cg-cc-ccctacg-t-accgtgcttaggat-gttggcataatggctttaagcgacccgtctt-gaaacacggaccaaggagtctaacatgcctgcgagtgttcgggtgg-aaaacccttgcgcgtaatgaaagtgaaa---g-gttgggaacc-ct------------------t-aggtt-ccttaggggtgcactgacgcccggccct-gaag-----ttc-tctgacggtg-ctgcggtagagcatgtatgttggg----acccgaaagatggtgaactatgcctgaatagggcgaagccagaggaaactctggtggaggctcgtagcgattctgacgtgcaaatcgatcgtcaaatttggg-
	HM635666_Phylloporia_chrysita                   taacgaggattcccctagtaactgcgagtgaagcgggaag-agctcaaatttgtaatctgacggtc--tt--tggccgtccgagttgtaatctgtag-aggcgtcgt-ccgcgtcg-gcccgtgtacaagtctcctggaatggagcgtcatagagggtgagaatcccgtcaatgacatgga-c-cgccgatgc-tctgt--gaggtgccctcgaagagtcgcgttgtttgggaatgcagcgcaaaatgggtggtaaattccatctaaggctaaatattggcgagagaccgatagcgaacaagtaccgtgagggaaagatgaaaagcactttgaaaagagagttaaacagtacgtgaaattgttgaaagggaaacgcttggagtcagtcgcgttt-cgtggcactcagcc-ttgc---ttc---ggc-ttggtgtacttg--cc--tt-gg-aacgggtcaacatcaa-tttt-ggccggtggacaagggYgagggga-atgtggcgttgtttcgRcgacgtg-ttatagccccttgtcgaac-acgccggctgggattga-gg-a---tc-gcagcacg-ccc---t--cgaggct----aggg------------g----------tt-cg-ccccata-g-aacgtgcttaggat-gttggcataatggctttaagcgacccgtctt-gaaacacggaccaaggagtctaacatgcttgcaagtgttcgggtgg-aaaacccttgcgcgtaatgaaagtgaaa---g-ttgggagcct-cc------------------g-tga-------gggggtgcactgacgcccggccct-gagg-----ttc-tctgatggtg-ctgcggtagagcaagcaggttggg----acccgaaagatggtgaactatgcctgaatagggcgaagccagaggaaactctggtggaggctcgtagcgattctgacgtgcaaatcgatcgtcaaatttggg-
	HM635667_Phylloporia_chrysita                   taacgaggattcccctagtaactgcgagtgaagcgggaag-agctcaaatttgtaatctgacggtc--tt--tggccgtccgagttgtaatctgtag-aggcgtcgt-ccgcgtcg-gcccgtgtacaagtctcctggaatggagcgtcatagagggtgagaatcccgtcgatgacatgga-c-cgccgatgc-tctgt--gaggtgccctcgaagagtcgcgttgtttgggaatgcagcgcaaaatgggtggtaaattccatctaaggctaaatattggcgagagaccgatagcgaacaagtaccgtgagggaaagatgaaaagcactttgaaaagagagttaaacagtacgtgaaattgttgaaagggaaacgcttggagtcagtcgcgttt-cgtggcactcagcc-ttgc---ttc---ggc-ttggtgtacttg--cc--tt-gg-aacgggtcaacatcaa-tttt-ggccggtggacaagggcgagggga-atgtggcgttgtttcggcgacgtg-ttatagccccttgtcgaac-acgccggctgggattga-gg-a---tc-gcagcacg-ccc---t--cgaggct----aggg------------g----------tt-cg-ccccata-g-aacgtgcttaggat-gttggcataatggctttaagcgacccgtctt-gaaacacggaccaaggagtctaacatgcttgcaagtgttcgggtgg-aaaacccttgcgcgtaatgaaagtgaaa---g-ttgggagcct-cc------------------g-tga-------gggggtgcactgacgcccggccct-gagg-----ttc-tctgatggtg-ctgcggtagagcaagcaggttggg----acccgaaagatggtgaactatgcctgaatagggcgaagccagaggaaactctggtggaggctcgtagcgattctgacgtgcaaatcgatcgtcaaatttggg-
	KU198350_Phylloporia_flabelliforma              taac??ggattccc?tagtaactgcgagtgaagcgggaag-agctcaaatttgtaatctggtggtc--tc--tggccgtccgagttgtaatctggag-aggcgtcat-ctgtgtcg-gaccgtgtacaagtctcctggaatggagcgtcatagagggtgagaatcccgtccatgacacgga-t-caccgatgc-tctgt--gaggtgccctcgaagagtcgcgttgtttgggaatgcagcgcaaaatgggtggtaaattccatctaaggctaaatattggcgagagaccgatagcgaacaagtaccgtgagggaaagatgaaaagcactttggaaagagagttaaacagtacgtgaaattgttgaaagggaaacgcttgaagtcagtcgcgtcc-cgaggcattcagcc-ttgc---ttt---ggc-tcggtgtacttg--cc--tt-gg-gatgggtcaacgtcaa-tttt-ggctggtggacaagggcgagggga-atgtagcgtcatttcggtgacgtg-ttatagcctctcatcgaat-gcaccggctgggattga-gg-a---ct-gcagcatg-ccc---t--tgtggcc----agag------------g----------tt-ca-cctcatg-t-tacatgcttaggat-gttgacgtaatggctttaagtgacccgtctt-gaaacacggaccaaggagtctaacatgcttgcgagtgttcgggtgg-aaaaccccttcgcgtaatgaaagtgaaa---g-ttgggagcct-cc------------------g-tg--------tggggtgcaccgacgcctggccct-gacg-----ttc-tctgacggtg-ctgcggcagagcaagcatgttggg----acccgaaagatggtgaactatgcctgaatagggcgaagctagaggaaactctggtggaggctcgtagcgattctgacgtgcaaatcgatcgtcgaatttggg-
	KU198349_Phylloporia_flabelliforma              taac??ggattccc?tagtaactgcgagtgaagcgggaag-agctcaaatttgtaatctggtggtc--tc--tggccgtccgagttgtaatctggag-aggcgtcat-ctgtgtcg-gaccgtgtacaagtctcctggaatggagcgtcatagagggtgagaatcccgtccatgacacgga-t-caccgatgc-tctgt--gaggtgccctcgaagagtcgcgttgtttgggaatgcagcgcaaaatgggtggtaaattccatctaaggctaaatattggcgagagaccgatagcgaacaagtaccgtgagggaaagatgaaaagcactttggaaagagagttaaacagtacgtgaaattgttgaaagggaaacgcttgaagtcagtcgcgtcc-cgaggcattcagcc-ttgc---ttt---ggc-tcggtgtacttg--cc--tt-gg-gatgggtcaacgtcaa-tttt-ggctggtggacaagggcgagggga-atgtagcgtcatttcggtgacgtg-ttatagcctctcatcgaat-gcaccggctgggattga-gg-a---ct-gcagcatg-ccc---t--tgtggcc----agag------------g----------tt-ca-cctcatg-t-tacatgcttaggat-gttgacgtaatggctttaagtgacccgtctt-gaaacacggaccaaggagtctaacatgcttgcgagtgttcgggtgg-aaaaccccttcgcgtaatgaaagtgaaa---g-ttgggagcct-cc------------------g-tg--------tggggtgcaccgacgcctggccct-gacg-----ttc-tctgacggtg-ctgcggcagagcaagcatgttggg----acccgaaagatggtgaactatgcctgaatagggcgaagctagaggaaactctggtggaggctcgtagcgattctgacgtgcaaatcgatcgtcgaatttggg-
	KU198352_Phylloporia_gabonensis                 taacgaggattcccctagtaactgcgagtgaagcgggaag-agctcaaatttgtaatctggtggtc--tc--tggccgtccgagttgtaatctggag-aggcgtcgt-ctgtgtcg-gaccgtgtacaagtctcctggaatggagcgtcatagagggtgagaatcccgtccatgacacgga-t-caccgatgc-tctgt--gaggtgccctcgaagagtcgcgttgtttgggaatgcagcgcaaaatgggtggtaaattccatctaaggctaaatattggcgagagaccgatagcgaacaagtaccgtgagggaaagatgaaaagcactttggaaagagagttaaacagtacgtgaaattgttgaaagggaaacgcttgaagtcagtcgcgtcc-cgaggcattcagcc-ttgc---ttt---ggc-tcggtgtacttg--cc--tt-gg-gatgggtcaacgtcaa-tttt-ggccggtggacaagggcgagggga-atgtagcgtcgtttcggtgacgtg-ttatagcctctcatcgagc-gcaccggctgggattga-gg-a---ct-gcagcatg-ccc---t--tgcggcc----agag------------g----------tt-cg-cctcatg-t-tacatgcttaggat-gttgacgtaatggctttaagtgacccgtctt-gaaacacggaccaaggagtctaacatgcttgcgagtgttcgggtgg-aaaaccccttcgcgtaatgaaagtgaaa---g-ttgggagcct-cc------------------g-tg--------tggggtgcaccgacgcctggccct-gacg-----ttc-tccgacggtg-ctgcggcagagcaagcatgttggg----acccgaaagatggtgaactatgcctgaatagggcgaagctagaggaaactctggtggaggctcgtagcgattctgacgtgcaaatcgatcgtcgaatttggg-
	KU198353_Phylloporia_gabonensis                 taacgaggattcccctagtaactgcgagtgaagcgggaag-agctcaaatttgtaatctggtggtc--tc--tggccgtccgagttgtaatctggag-aggcgtcgt-ctgtgtcg-gaccgtgtacaagtctcctggaatggagcgtcatagagggtgagaatcccgtccatgacacgga-t-caccgatgc-tctgt--gaggtgccctcgaagagtcgcgttgtttgggaatgcagcgcaaaatgggtggtaaattccatctaaggctaaatattggcgagagaccgatagcgaacaagtaccgtgagggaaagatgaaaagcactttggaaagagagttaaacagtacgtgaaattgttgaaagggaaacgcttgaagtcagtcgcgtcc-cgaggcattcagcc-ttgc---ttt---ggc-tcggtgtacttg--cc--tt-gg-gatgggtcaacgtcaa-tttt-ggccggtggacaagggcgagggga-atgtagcgtcgtttcggtgacgtg-ttatagcctctcatcgagc-gcaccggctgggattga-gg-a---ct-gcagcatg-ccc---t--tgcggcc----agag------------g----------tt-cg-cctcatg-t-tacatgcttaggat-gttgacgtaatggctttaagtgacccgtctt-gaaacacggaccaaggagtctaacatgcttgcgagtgttcgggtgg-aaaaccccttcgcgtaatgaaagtgaaa---g-ttgggagcct-cc------------------g-tg--------tggggtgcaccgacgcctggccct-gacg-----ttc-tccgacggtg-ctgcggcagagcaagcatgttggg----acccgaaagatggtgaactatgcctgaatagggcgaagctagaggaaactctggtggaggctcgtagcgattctgacgtgcaaatcgatcgtcgaatttggg-
	KX242355_Phylloporia_pseudopectinata            -----------cccctagtaactgcgagtgaagcgggaag-agctcaaatttgtaatctggcggtc--tc--cggccgtccgagttgtaatctgtag-aggcgtcgt-ccgcgtcg-gcccgtgtacaagtctcctggaatggagcgtcatagagggtgagaatcccgtccatgacacgga-c-caccgatgc-tctgt--gaggcgccctcgaagagtcgcgttgtttgggaatgcagcgcaaaatgggtggtaaattccatctaaggctaaatattggcgagagaccgatagcgaacaagtaccgtgagggaaagatgaaaagcactttgaaaagagagttaaacagtacgtgaaattgttgaaagggaaacgcttgaagtcagtcgcgtcc-cgaggcactcagcc-ttgc---ttc---ggc-ttggtgtacttg--cc--tt-ga-gacgggtcaacgtcga-tttt-ggctggtggaaaaaggtaagggga-acgtggcgtcgtttcgacgacgtg-ttatagcctcttattgaat-acatcagccgggatcga-gg-a---cc-gcagcacg-ccc---t--tgtggcc----gggg------------g----------tt-cg-ccccacg-t-aacgtgcttaggat-gttggcataatggctttaagcgacccgtctt-gaaacacggaccaaggagtctaacatgcttgcgagtgttcgggtgg-aaaacccttgcgcgcaatgaaagtgaaa---g-ttgggagcct-cc------------------g-tga-------gggggcgcaccgacgcctggccct-gaag-----ttc-tctgacggtg-ctgcggtagagcaagtatgttggg----acccgaaagatggtgaactatgcctgaatagggcgaagccagaggaaactctggtggaggctcgtagcgattctgacgtgcaaatcgatcgtcaaatttggg-
	KX242356_Phylloporia_pseudopectinata            -----------cccctagtaactgcgagtgaagcgggaag-agctcaaatttgtaatctggcggtc--tc--cggccgtccgagttgtaatctgtag-aggcgtcgt-ccgcgtcg-gcccgtgtacaagtctcctggaatggagcgtcatagagggtgagaatcccgtccatgacacgga-c-caccgatgc-tctgt--gaggcgccctcgaagagtcgcgttgtttgggaatgcagcgcaaaatgggtggtaaattccatctaaggctaaatattggcgagagaccgatagcgaacaagtaccgtgagggaaagatgaaaagcactttgaaaagagagttaaacagtacgtgaaattgttgaaagggaaacgcttgaagtcagtcgcgtcc-cgaggcactcagcc-ttgc---ttc---ggc-ttggtgtacttg--cc--tt-ga-gacgggtcaacgtcga-tttt-ggctggtggaaaaaggtaagggga-acgtggcgtcgtttcgacgacgtg-ttatagcctcttattgaat-acatcagccgggatcga-gg-a---cc-gcagcacg-ccc---t--tgtggcc----gggg------------g----------tt-cg-ccccacg-t-aacgtgcttaggat-gttggcataatggctttaagcgacccgtctt-gaaacacggaccaaggagtctaacatgcttgcgagtgttcgggtgg-aaaacccttgcgcgcaatgaaagtgaaa---g-ttgggagcct-cc------------------g-tga-------gggggcgcaccgacgcctggccct-gaag-----ttc-tctgacggtg-ctgcggtagagcaagtatgttggg----acccgaaagatggtgaactatgcctgaatagggcgaagccagaggaaactctggtggaggctcgtagcgattctgacgtgcaaatcgatcgtcaaatttggg-
	KX242357_Phylloporia_pendula                    ----------tcccctagtaactgcgagtgaagcgggaag-agctcaaatttgtaatctggtggtc--tc--tggccatccgagttgtaatctgtag-aggcgttgt-ctgcgtcg-gcccgtgtacaagtctcctggaatggagcgtcatagagggtgagaatcccgtccatggcacgga-c-catcgatgc-tctgt--gaggcgccctcgaagagtcgcgttgtttgggaatgcagcgcaaaatgggtggtaaattccatctaaggctaaatattggcgagagaccgatagcgaacaagtaccgtgagggaaagatgaaaagtactttggaaagagagttaaatagtatgtgaaattgttgaaagggaaacgcttgaagtcagtcgcgttc-tggggcactcagcc-ttgc---ttt---ggc-ttggtgtacttg--cc--tt-gg-gatgggtcaacatcaa-tttt-ggcgggtggataagggtgagagga-acgtagcgtcatttcggtggcgtgtttatagcctctcgtcgaat-gcaccagttgggattga-gg-a---ct-gcagcacg-ccc---t--tgtggtc----ggag------------g----------tt-cg-cctcacg-t-tacgtgcttaagat-gttggcataatggctttaagcgacccgtctt-gaaacacggaccaaggagtctaacatgcttgcgagtgttcgggtgg-gaaacccttgcgcgtaatgaaagtgaaa---g-ttgagagcct-tc------------------gaaga-------gggggtgcatcgacgcccggccct-gacg-----ttc-tctgacggtg-ccgcggtagagcaagcatgttggg----acccgaaagatggtgaactatgcctgaatagggtgaagccagaggaaactctggtggaggctcgtagcgattctgacgtgcaaatcgatcgtcgaatttggg-
	KX901670_Phylloporia_pendula                    ----------tcccctagtaactgcgagtgaagcgggaag-agctcaaatttgtaatctggtggtc--tc--tggccatccgagttgtaatctgtag-aggcgttgt-ctgcgtcg-gcccgtgtacaagtctcctggaatggagcgtcatagagggtgagaatcccgtccatggcacgga-c-cgtcgatgc-tctgt--gaggcgccctcgaagagtcgcgttgtttgggaatgcagcgcaaaatgggtggtaaattccatctaaggctaaatattggcgagagaccgatagcgaacaagtaccgtgagggaaagatgaaaagtactttggaaagagagttaaatagtatgtgaaattgttgaaagggaaacgcttgaagtcagtcgcgttc-tggggcactcagcc-ttgc---ttt---ggc-ttggtgtacttg--cc--tt-gg-gatgggtcaacatcaa-tttt-ggcgggtggataagggtgagagga-acgtagcgtcatttcggtggcgtgtttatagcctctcgtcgaat-gcaccagctgggattga-gg-a---ct-gcagcacg-ccc---t--tgtggtc----ggag------------g----------tt-cg-cctcacg-t-tacgtgcttaagat-gttggcataatggctttaagcgacccgtctt-gaaacacggaccaaggagtctaacatgcttgcgagtgttcgggtgg-gaaacccttgcgcgtaatgaaagtgaaa---g-ttgagagcct-tc------------------gaaga-------gggggtgcatcgacgcccggccct-gacg-----ttc-tctgagggtg-ccgcggtagagcaagcatgttggg----acccgaaagatggtgaactatgcctgaatagggtgaagccagaggaaactctggtggaggctcgtagcgattctgacgtgcaaatcgatcgtcgaatttggg-
	KJ743265_Phylloporia_sp                         ---------------tagtaactgcgagtgaagcgggaag-agctcaaatttgtaatctggcggtc--tc--tggccgtccgagttgtaatctgtag-aggcgtcgt-cggcatcg-gcccgtgtacaagtctcctggaatggagcgtcgtagagggtgagaatcccgtccatgacacgga-t-caccgatgc-tctgt--gaggtgccctcgaagagtcgcgttgtttgggaatgcagcgcaaaatgggtggtaaattccatctaaggctaaatattggcgagagaccgatagcgaacaagtaccgtgagggaaagatgaaaagcactttgaaaagagagttaaagagtacgtgaaattgttgaaagggaaacgcttgaagtcagtcgcgttt-cgtggcactcagcc-tcgc---ttc---ggc-ttggtgtacttg--cc--tc-ga-gatgggtcaacatcaa-tttt-ggctggtggacaagggcgagggga-atgtggcgtcgttttggcgacgtg-ttatagcctctggtcgaat-gcatcggtcgggattga-gg-a---cg-gcagcacg-ccc---t--agtggcc----aagg------------g-t--------tt-cg-ccctatg-t-aacgtgcttaggat-gttggcataatggctttaagcgacccgtctt-gaaacacggaccaaggagtctaacacgcttgcgagtgttagggtgg-aaaacccttgcgcgcaatgaaagtgaaa---g-ttgggagcct-ct------------------c-tg--------cgaggtgcaccgacgcccggccct-gaag-----ttc-tctgacggtg-ctgcggtagagcaagcgtgttggg----acccgaaagatggtgaactatgcctgaatagggcgaagccagaggaaactctggtggaggctcgtagcgattctgacgtgcaaatcgatcgtcaaatttggg-
	HM635669_Phylloporia_cf_fruticum                taacgaggattcccctagtaactgcgagtgaagcgggaag-agctcaaatttgtaatctggcagcc--tt--tggccgtccgagttgtaatctgtag-aggcgtcgt-ccgcgtcg-gcccatgtacaagtctcctggaatggagcgtcgtagagggtgagaatcccgtccatgacatgga-c-cgccgatgc-tctgt--gaggcgccctcaaagagtcgcgttgtttgggaatgcagcgcaaaatgggtggtaaattccatctaaggctaaatattggcgagagaccgatagcgaacaagtaccgtgagggaaagatgaaaagcactttgaaaagagagttaaacagtacgtgaaattgttgaaagggaaacgcttgaagtcagtcacgtct-cgaggcactcagcc-ttgc---ttc---ggc-tcggtgtatttg--ct--tc-ga-gacgggtcagcatcaa-tttt-ggccggtggacaaaggcgaaggga-atgtggcgtcgctttggtgacgtg-ttatagccccttgctgaat-gcaccggccgggattga-gg-a---ca-gcagcatg-cct---t--cgtggcc----agggg-----------g----------ct-cg-ccccacg-t-aacatgcttaggat-gctggcataatggctttaagcgacccgtctt-gaaacacggaccaaggagtctaacacgcttgcgagtgttcgggtgg-aaaacccttgcgcgtaatgaaagtgaaa---g-ttgagagccc-tc------------------g-gga------agagggtgcatcgacgcccggccct-gatg-----atc-tctgacggtg-ctgcggtagagcaagtgcgttggg----acccgaaagatggtgaactatgcctgaatagggcgaagccagaggaaactctggtggaggctcgtagcgattctgacgtgcaaatcgatcgtcgaatttggg-
	HM635668_Phylloporia_cf_fruticum                taacgaggattcccctagtaactgcgagtgaagcgggaag-agctcaaatttgtaatctggcagcc--tt--tggccgtccgagttgtaatctgtag-aggcgtcgt-ccgcgtcg-gcccatgtacaagtctcctggaatggagcgtcgtagagggtgagaatcccgtccatgacatgga-c-cgccgatgc-tctgt--gaggcgccctcaaagagtcgcgttgtttgggaatgcagcgcaaaatgggtggtaaattccatctaaggctaaatattggcgagagaccgatagcgaacaagtaccgtgagggaaagatgaaaagcactttgaaaagagagttaaacagtacgtgaaattgttgaaagggaaacgcttgaagtcagtcacgtct-cgaggcactcagcc-ttgc---ttc---ggc-tcggtgtatttg--ct--tc-ga-gacgggtcagcatcaa-tttt-ggccggtggacaaaggcgaaggga-atgtggcgtcgctttggtgacgtg-ttatagccccttgctgaat-gcaccggccgggattga-gg-a---ca-gcagcatg-cct---t--cgtggcc----agggg-----------g----------ct-cg-ccccacg-t-aacatgcttaggat-gctggcataatggctttaagcgacccgtctt-gaaacacggaccaaggagtctaacacgcttgcgagtgttcgggtgg-aaaacccttgcgcgtaatgaaagtgaaa---g-ttgagagccc-tc------------------g-gga------agagggtgcatcgacgcccggccct-gatg-----atc-tctgacggtg-ctgcggtagagcaagtgcgttggg----acccgaaagatggtgaactatgcctgaatagggcgaagccagaggaaactctggtggaggctcgtagcgattctgacgtgcaaatcgatcgtcgaatttggg-
	KJ743250_Phylloporia_inonotoides                taacaaggattccctcagtaactgcgagtgaagcgggaag-agctcaaatttgtaatctggtggtc--tc--tggccgcccgagttgtaatctgtag-aggtgttgt-ctttgtcg-gcctgtgtataagtctcctggaatggagcgtcatagagggtgagaatcccgtccatgacacgga-c-caccgatgg-tttgttgatggcaccttcaaagagtcgcgttgtttgggaatgcagcgcaaaatgggtggtaaattccatctaaggctaaatattggcgagagaccgatagcgaacaagtaccgtgagggaaagatgaaaagcactttgaaaagagagttaaacagtacgtgaaattgttgaaagggaaacacttgaagtcagtcgtgtct-tgaggcactcagcc-ttgc---ttc---ggc-ttggtgtacttg--cc--tt-ga-gatgggtcaacatcaa-tttt-ggctggtggataagggcaagggga-atgtagcgttgtttcggcaatgtg-ttatagcctctcgtcaaac-ccatcagctgggattga-gg-a---ct-gcagcacg-ccc---t--tgtggcc----aggg------------g----------tt-cg-ccccatg-t-aacgtgcttaggat-gttggcataatggctttaagtgacccgtctt-gaaacacggaccaaggagtctaacatgcttgcgagtgttcgggtgg-aaaacccttgtgcgtaatgaaagtgaaa---g-ttgggagcct-ct------------------g-tga-------gggggtgcaccgacgcccggccct-gaag-----ttt-tctgacggtg-ctgtggtagagcaggtatgttggg----acccgaaagatggtgaactatgcctgaatagggtgaagccagaggaaactctggtggaggctcgtagcgattctgacgtgcaaatcgatcgtcgaatttggg-
	KJ743267_Phylloporia_sp                         taactaggattcccctagtaactgcgagtgaagcgggaag-agctcaaatttgtaatctggtggtc--tt--tgaccacccgagttgtaatctgtag-aggcgttgt-ccgcgtcg-gcccatgtacaagtctcctggaatggagtgtcatagagggtgagaatcccgttgatgacatgga-c-caccgatgc-tttgt--gaggcgccctcgaagagtcgcgttgtttgggaatgcagcgcaaaatgggtggtaaattccatctaaggctaaatattggcgagagaccgatagcgaacaagtaccgtgagggaaagatgaaaagcactttgaaaagagagttaaacagtacgtgaaattgttgaaagggaaacgcttgaagtcagtcgcgtct-tgaggcactcagcc-ttgccctttg---ggc-ttggtgtacttg--ct--tc--a-gatgggtcaacatcaa-tttt-ggctggtggacaagggtgagggga-atgtagcgtggcttcggcgacgtg-ttatagcctcttgtcgaat-acaccagctgggattga-gg-a---tc-gcagcacg-ccc---t--tgtggcc----agag------------gtt--------tt-tt-cctcatg-t-aatgtgcttaggat-gttggcataatggctttaagcgacccgtctt-gaaacacggaccaaggagtctaacgtgcttgcgagtgttYgggtgg-aaaacccttgcgcgtaatgaaagtgaaa---g-ttgggaacct-tc------------------g-tga-------gggggtgcaccgacgccYggccct-gacg-----ttc-tctgatggtg-ctgcggtagagcaagtatgttggg----acccgaaagatggtgaactatgcctgaatagggcgaagccagaggaaactctggtggaggctcgtagcgattctgacgtgcaaatcgatcgtcaaatttggg-
	KJ743269_Phylloporia_sp                         taactaggattcccctagtaactgcgagtgaagcgggaag-agctcaaatttgtaatctggtggtc--tt--tgaccacccgagttgtaatctgtag-aggcgttgt-ccgcgtcg-gcccatgtacaagtctcctggaatggagtgtcatagagggtgagaatcccgttgatgacatgga-c-caccgatgc-tttgt--gaggcgccctcgaagagtcgcgttgtttgggaatgcagcgcaaaatgggtggtaaattccatctaaggctaaatattggcgagagaccgatagcgaacaagtaccgtgagggaaagatgaaaagcactttgaaaagagagttaaacagtacgtgaaattgttgaaagggaaacgcttgaagtcagtcgcgtct-tgaggcactcagcc-ttgccctttg---ggc-ttggtgtacttg--ct--tc--a-gatgggtcaacatcaa-tttt-ggctggtggacaagggtgagggga-atgtagcgtggcttcggcgacgtg-ttatagcctcttgtcgaat-acaccagctgggattga-gg-a---tc-gcagcacg-ccc---t--tgtggcc----agag------------gtt--------tt-tt-cctcatg-t-aatgtgcttaggat-gttggcataatggctttaagcgacccgtctt-gaaacacggaccaaggagtctaacgtgcttgcgagtgttYgggtgg-aaaacccttgcRcgtaatgaaagtgaaa---g-ttgggaacct-tc------------------g-tga-------gggggtgcaccgacgccYggccct-gacg-----ttc-tctgatggtg-ctgcggtagagcaagtatgttggg----acccgaaagatggtgaactatgcctgaatagggcgaagccagaggaaactctggtggaggctcgtagcgattctgacgtgcaaatcgatcgtcaaatttggg-
	HM635673_Phylloporia_rzedowskii                 taacgaggattcccttagtaactgcgagtgaagcgggaag-agctcaaatttgtaatctggcggtc--tt--tggccgtccgagttgtaatctggag-aggcgtcgt-ccgcgtcg-gcctgtgcacaagtcccttgaaatggggcgtcatagagggtgagaatcccgtccatggcacaga-c-caccgatgc-tttgt--gagtcgctctcgaagagtcgcgttgtttgggaatgcagcgcaaaatgggtggtaaattccatctaacgctaaatattggcgagagaccgatagcgaacaagtaccgtgagggaaagatgaaaagcactttgaaaagagagttaaatagtacgtgaaattgttgaaagggaaacgcttgaagtcagtcgcgtctctgaggcactcagct-ttgc---ttc---ggc-ttggtgtacttg--cc--tc-gg-gacgggtcaacatcaa-tttt-ggccggtggacaatggcgagggga-aggtggcgtcgcttcggtggcgtg-ttatagccctttgtcgaat-acgccggMtgggattga-gg-a---ct-gcagcacg-ccc---t--cgtggcc----gggg------------ggt--------tc-gc-cctcatg-t-aacgtgcttaggat-gttggcataatggctttaagcgacccgtctt-gWaacacgRaccaaggagtctaacatgctWgcgagtgttagggtgg-aaaaccctWgcgcgcaatgaaagtgaaa---g-ttgggagcctact------------------g-tga------tgggggtgcaccgacgcccggccct-gatg-----ttc-tctgacggtg-ctgcggtggagcaagtatgttggg----acccgaaagatggtgaactatgcctgaatagggtgaagccagaggaaactctggtggaggctcgtagcgattctgacgtgcaaatcgatcgtcgaatttggg-
	HM635674_Phylloporia_rzedowskii                 taacgaggattcccttagtaactgcgagtgaagcgggaag-agctcaaatttgtaatctggcggtc--tt--tggccgtccgagttgtaatctggag-aggcgtcgt-ccgcgtcg-gcctgtgcacaagtcccttgaaatggggcgtcatagagggtgagaatcccgtccatggcacaga-c-caccgatgc-tttgt--gagtcgctctcgaagagtcgcgttgtttgggaatgcagcgcaaaatgggtggtaaattccatctaaggctaaatattggcgagagaccgatagcgaacaagtaccgtgagggaaagatgaaaagcactttgaaaagagagttaaatagtacgtgaaattgttgaaagggaaacgcttgaagtcagtcgcgtctctgaggcactcagct-ttgc---ttc---ggc-ttggtgtacttg--cc--tc-gg-gacgggtcaacatcaa-tttt-ggccggtggacaatggcgagggga-aggtggcgtcgcttcggtggcgtg-ttatagccctttgtcgaat-acgccggctgggattga-gg-a---ct-gcagcacg-ccc---t--cgtggcc----gggg------------ggt--------tc-gc-cctcatg-t-aacgtgcttaggat-gttggcataatggctttaagcgacccgtctt-gaaacacggaccaaggagtctaacatgcttgcgagtgttagggtgg-aaaacccttgcgcgcaatgaaagtgaaa---g-ttgggagcct-ct------------------g-tga------tgggggtgcaccgacgcccggccct-gatg-----ttc-tctgacggtg-ctgcggtggagcaagtatgttggg----acccgaaagatggtgaactatgcctgaatagggtgaagccagaggaaactctggtggaggctcgtagcgattctgacgtgcaaatcgatcgtcgaatttggg-
	KC136227_Phylloporia_sp                         taacgaggattcccctagtaactgcgagtgaagcgggaag-agctcaaatttgtaatctggcggcc--tc--cggccgtccgagttgtaatctgtag-aggcgtcgt-ccgcgtcg-gcccgtgtacaagtctcctggaacggagcgtcgtagagggtgagaatcccgtccacgacacgga-c-cgccgatgc-tttgt--gaggcgccctcgaagagtcgcgttgtttgggaatgcagcgcaaaacgggtggtaaattccatctaaggctaaatattggcgagagaccgatagcgaacaagtaccgtgagggaaagatgaaaagcactttggaaagagagttaaacagtacgtgaaattgttgaaagggaaacgcttgaagtcagtcgcgtcc-cggggcactcagcc-ttgc---ttc---ggc-tcggcgtacttg--cc--tc-gg-gacgggtcaacatcaa-tttc-ggtcggcggataagggcgagagga-atgtggcgtcgcttcggcgacgcg-ttatagcctttcgttgcat-gcgccggctgggattga-gg-a---cc-gcagcacgcccc---t--cgtggtc----gagg------------ggt--------tc-gc-ccctacg-c-gacgtgcttaggat-gttggcgtaatggctttaagcgacccgtctt-gaaacacggaccaaggagtctaacgtgcttgcgagtgttcgggtgg-aaaacccttgcgcgcaatgaaagtgaag---g-ttgggagccc-cc------------------g-ctc-------gggggtgcaccgacgcccggccct-gacg-----ttc-tccgacggcg-ccgcggtagagcaagcacgttggg----acccgaaagatggtgaactatgcctgaatagggcgaagccagaggaaactctggtggaggctcgcagcgattctgacgtgcaaatcgatcgtcgaatttggg-
	KJ743258_Phylloporia_sp                         taacgaggattcccctagtaactgcgagtgaagcgggaag-agctcaaatttgtaatctggcggcc--tc--cggccgtccgagttgtaatctgtag-aggcgtcgt-ccgcgtcg-gcccgtgtacaagtctcctggaacggagcgtcgtagagggtgagaatcccgtccacgacacgga-c-cgccgatgc-tttgt--gaggcgccctcgaagagtcgcgttgtttgggaatgcagcgcaaaacgggtggtaaattccatctaaggctaaatattggcgagagaccgatagcgaacaagtaccgtgagggaaagatgaaaagcactttggaaagagagttaaacagtacgtgaaattgttgaaagggaaacgcttgaagtcagtcgcgtcc-cggggcactcagcc-ttgc---ttc---ggc-tcggcgtacttg--cc--tc-gg-gacgggtcaacatcaa-tttc-ggtcggcggataagggcgagagga-atgtggcgtcgcttcggcgacgcg-ttatagcctttcgttgcat-gcgccggctgggattga-gg-a---cc-gcagcacgcccc---t--cgtggtc----gagg------------ggt--------tc-gc-ccctacg-c-gacgtgcttaggat-gttggcgtaatggctttaagcgacccgtctt-gaaacacggaccaaggagtctaacgtgcttgcgagtgttcgggtgg-aaaacccttgcgcgcaatgaaagtgaag---g-ttgggagccc-cc------------------g-ctc-------gggggtgcaccgacgcccggccct-gacg-----ttc-tccgacggcg-ccgcggtagagcaagcacgttggg----acccgaaagatggtgaactatgcctgaatagggcgaagccagaggaaactctggtggaggctcgcagcgattctgacgtgcaaatcgatcgtcgaatttggg-
	KJ743259_Phylloporia_sp                         taacgaggattcccctagtaactgcgagtgaagcgggaag-agctcaaatttgtaatctggcggcc--tc--cggccgtccgagttgtaatctgtag-aggcgtcgt-ccgcgtcg-gcccgtgtacaagtctcctggaatggagcgtcgtagagggtgagaatcccgtccacgacacgga-c-cgccgatgc-tttgt--gaggcgccctcgaagagtcgcgttgtttgggaatgcagcgcaaaacgggtggtaaattccatctaaggctaaatattggcgagagaccgatagcgaacaagtaccgtgagggaaagatgaaaagcactttggaaagagagttaaacagtacgtgaaattgttgaaagggaaacgcttgaagtcagtcgcgtcc-cggggcactcagcc-ttgc---ttc---ggc-tcggcgtacttg--cc--tc-gg-gacgggtcaacatcaa-tttc-ggtcggcggataagagcgagagga-atgtggcgtcgcttcggcgacgcg-ttatagcctttcgttgcat-gcgccggctgggattga-gg-a---cc-gcagcacgcccc---t--cgtggtc----gagg------------ggttc------gc-gc-ccctacg-c-gacgtgcttaggat-gttggcgtaatggctttaagcgacccgtctt-gaaacacggaccaaggagtctaacgtgcttgcgagtgttcgggtgg-aaaacccttgcgcgcaatgaaagtgaag---g-ttgggagccc-cc------------------g-ctc-------gggggtgcaccgacgcccggccct-gacg-----ttc-tccgacggcg-ccgcggtagagcaagcacgttggg----acccgaaagatggtgaactatgcctgaatagggcgaagccagaggaaactctggtggaggctcgcagcgattctgacgtgcaaatcgatcgtcgaatttggg-
	KJ743260_Phylloporia_sp                         taacgaggattcccctagtaactgcgagtgaagcgggaag-agctcaaatttgtaatctggcggcc--tc--cggccgtccgagttgtaatctgtag-aggcgtcgt-ccgcgtcg-gcccgtgtacaagtctcctggaatggagcgtcgtagagggtgagaatcccgtccacgacacgga-c-cgccgatgc-tttgt--gaggcgccctcgaagagtcgcgttgtttgggaatgcagcgcaaaacgggtggtaaattccatctaaggctaaatattggcgagagaccgatagcgaacaagtaccgtgagggaaagatgaaaagcactttggaaagagagttaaacagtacgtgaaattgttgaaagggaaacgcttgaagtcagtcgcgtcc-cggggcactcagcc-ttgc---ttc---ggc-tcggcgtacttg--cc--tc-gg-gacgggtcaacatcaa-tttc-ggtcggcggataagagcgagagga-atgtggcgtcgcttcggcgacgcg-ttatagcctttcgttgcat-gcgccggctgggattga-gg-a---cc-gcagcacgcccc---t--cgtggtc----gagg------------ggttc------gc-gc-ccctacg-c-gacgtgcttaggat-gttggcgtaatggctttaagcgacccgtctt-gaaacacggaccaaggagtctaacgtgcttgcgagtgttcgggtgg-aaaacccttgcgcgcaatgaaagtgaag---g-ttgggagccc-cc------------------g-ctc-------gggggtgcaccgacgcccggccct-gacg-----ttc-tccgacggcg-ccgcggtagagcaagcacgttggg----acccgaaagatggtgaactatgcctgaatagggcgaagccagaggaaactctggtggaggctcgcagcgattctgacgtgcaaatcgatcgtcgaatttggg-
	KC136225_Phylloporia_sp                         taacgaggatt-ccctagtaactgcgagtgaagcgggaag-agctcaaatttgtaatctggcggcc--tt--tggccgtctgagttgtagtctgcag-aggcatcat-ccgcgtcg-gcccgtgtacaagtctcctggaacggagcgtcgtagagggtgagaatcccgtccatggcacgga-c-tgtcgatgc-tttgt--gaggtgccctcgaagagtcgcgttgtttgggaatgcagcgcataacgggtggtaaattccatcttaggctaaatattggcgagagaccgatagcgaacaagtaccgtgagggaaagatgaaaagcactttggaaagagagttaaacagtatgtgaaattgttgaaagggaaacgctcaaagtcagtcgcgtct-cgaggcattcagcc-ttgc---ttt---ggc-tcggtgcacttg--cc--tt-ga-gatgggtcaacgtcaa-tttt-ggccggtggacaagggcaagggga-atgtggcgttgctttggtgacgtg-ttatagcccctcgttggat-gtgccggctgggattga-gg-a---cc-gcagcacg-ccc---t--tgtggct----ggag------------g----------ct-tgccctcacg-c-aacgtgcttaggat-gttggcataatggctttaagcgacccgtctt-gaaacacggaccaaggagtccaacgtgcttgcgagtgttcgggtgg-aaaacccttgcgcgcaatgaaagtgaaa---g-ttgggagccc-tc------------------c-tcg-------gagggtgcaccgacgcccggcctg-aagg-----ttc-tctgacggtg-ctgtggtggagcaagtgtgttggg----acccgaaagatggtgaactatgcctgaatagggcgaagccagaggaaactctggtggaggctcgtagcgattctgacgtgcaaatcgatcgtcgaatttggg-
	KJ743278_Phylloporia_sp                         taacaaggattcccctagtaactgcgagtgaagcgggaag-agctcaaatttgtaatcgggcggcc--tc--tggtcgttcgagttgtaatctgcag-aggcgtcgt-ccgcgtcg-gcccacgtataggtctcctggaatggagcgtcgtagagggtgagaatcccgttcgggacgtgga-c-caccgatgc-tttgt--gaggcgccctcgaagagtcgcgttgtttgggaatgcagcgcaaaatgggtggtaaattccatctaaggctaaatattggcgagagaccgatagcgaacaagtaccgtgagggaaagatgaaaagcactttgaaaagagagttaaacagtacgtgaaattgttgaaagggaagcgcttgaagtcagtcgcgtct-cgaggcactcagcc-tcgc---ttc---ggc-ttggtgtacttg--cc--tc-gg-gacgggtcaacgtcga-tttc-ggccggtggacaaaggcgagtgga-atgtagcgtcgtctcggcggcgtg-ttatagccgctcgtcaaac-gcatcggccgggatcga-gg-g---cc-gcagcacg-ccc--tt--tgtggtc----aggg------------g----------ttctg-ccccatg-t-aacgtgcttaggat-gttggcgtaatggctctaagcgacccgtctt-gaaacacggaccaaggagtctaacacgcttgcgagtgttagggtgg-aaaaccctcgcgcgtaatgaaagtgaaagttg-ttgagagcct-cc------------------g-cga-------gggggtgcatcgacgcccggccct-gacg-----ttc-tctgatggtg-ccgcggtagagcaagcgtgttggg----acccgaaagatggtgaactatgcctgaatagggtgaagccagaggaaactctggtggaggctcgtagcgattctgacgtgcaaatcgatcgtcgaatttggg-
	KJ787797_Phylloporia_sp                         taacaaggattcccatagtaactgcgagtgaagtgggaaa-agctcaaatttgtaatctgatggcc--tc--cagccgtccgagttgtaatctgtag-aggcgtcat-ctgcgtcg-gcccatgtacaagtctcctggaatggagcctcctagagggtgagaatcccgtctgtgacatgga-c-taccgatgc-tctgt--gaggtgccctcgaagagtcgcgttgtttgggaatgcagcgcaaaatgggtggtaaattccatctaaggctaaatattggcgagagaccgatagcgaacaagtaccgtgagggaaagatgaaaagcactttgaaaagagagttaaatagtacgtgaaattgttgaaagggaaacgcttgaagtcagtcgtgttc-tgtggcactcagcc-ttgc---ttc---ggc-tcggtgtacttg--cc--tt-ag-gatgggtcaacatcaa-tttt-agctggtggacaagggtgagggga-atgtagcgtcgttttagcgtcgtg-ttatagcctcttgtcaaat-acatcagctgggattga-gg-a---ct-gcagcatg-ctc---t--tgtggcgcccggggg------------t----------tt-tg-ccccacgtt-aatgtgcttaggat-gttggcataatggctttaagcgacccgtctt-gaaacacggaccaaggagtctaacatgcttgcaagtgtttgagtgg-aaaactcttgcgcgtaatgaaagtgaaa---gtttgggagcct-ct------------------g-tga------agggggtgcaccgacgcccggccct-gatg-----ttt-tctgatggtg-ctgcggtagagcaagtatgttggg----acccgaaagatggtgaactatgcctgaatagggtgaagccagaggaaactctggtggaggctcgtagcgattctgacgtgcaaatcgatcgtcaaatttggg-
	KJ787798_Phylloporia_sp                         taacaaggattcccatagtaactgcgagtgaagtgggaaa-agctcaaatttgtaatctgatggcc--tc--cagccgtccgagttgtaatctgtag-aggcgtcat-ctgcgtcg-gcccatgtacaagtctcctggaatggagcctcctagagggtgagaatcccgtctgtgacatgga-c-taccgatgc-tctgt--gaggtgccctcgaagagtcgcgttgtttgggaatgcagcgcaaaatgggtggtaaattccatctaaggctaaatattggcgagagaccgatagcgaacaagtaccgtgagggaaagatgaaaagcactttgaaaagagagttaaatagtacgtgaaattgttgaaagggaaacgcttgaagtcagtcgtgttc-tgtggcactcagcc-ttgc---ttc---ggc-tcggtgtacttg--cc--tt-ag-gatgggtcaacatcaa-tttt-agctggtggacaagggtgagggga-atgtagcgtcgttttagcgtcgtg-ttatagcctcttgtcaaat-acatcagctgggattga-gg-a---ct-gcagcatg-ctc---t--tgtggcgcccggggg------------t----------tt-tg-ccccacgtt-aatgtgcttaggat-gttggcataatggctttaagcgacccgtctt-gaaacacggaccaaggagtctaacatgcttgcaagtgtttgagtgg-aaaactcttgcgcgtaatgaaagtgaaa---gtttgggagcct-ct------------------g-tga------agggggtgcaccgacgcccggccct-gatg-----ttt-tctgatggtg-ctgcggtagagcaagtatgttggg----acccgaaagatggtgaactatgcctgaatagggtgaagccagaggaaactctggtggaggctcgtagcgattctgacgtgcaaatcgatcgtcaaatttggg-
	MG738813_Phylloporia_sp                         -----------------------------------------agctcaaatttgt?atctggcggtc--tc--tggccgtccgagttgtaatctgtag-aggcgtcgt-ctgcgtcg-gcccgtgtacaagtctcctggaatggggcgtcatagagggtgagaatcccgtcgatgacacgga-t-gaccgatgc-tttgc--gaggtgccctcgaagagtcgcgttgtttgggaatgcagcgcaaaatgggtggtaaattccatctaaggctaaatattggcgagagaccgatagcgaacaagtaccgtgagggaaagatgaaaagcactttgaaaagagagttaaacagtacgtgaaattgttgaaagggaaacgcttgaggtcagtcgcgtct-ggag?cactcagcc-atgc---ttc---ggc-ttggtgtacttg--cc--tt-cg-gacgggtcaacatcaa-tttt-ggctggtggataagggtgagggga-atgtagcgtcatttaggtggcgtg-ttatagcctct?gtcgaat-acatcagttgggattga-gg-a---ct-gcagcacg-ccc---t--tgtggcc----ggag------------g----------tt-cg-cctcacg-c-aacgtgcttaggat-gttggcataatggctttaagcgacccgtctt-gaaacacggaccaaggagtctaacatgcttgcgagtgtttaggtgg-aaaacctttgcgcgcaatgaaagtgaaa---g-ttgggagcct-ct------------------g-tga-----aaggaggtgcaccgacgcccggccct-gacg-----ttc-tctgacggtg-ctgcggtagagcaag?atgttggg----acccgaaagatggtgaactatgcctgaatagggcgaagccagaggaaactctggtggaggctcgtagcgatt-------------------------------
	MG738814_Phylloporia_sp                         -----------------------------------------agctcaaatttgtaatctggcggtc--tc--tggccgtccgagttgtaatctgtag-aggcgtcgt-ctgcgtcg-gcccgtgtacaagtctcctggaatggggcgtcatagagggtgagaatcccgtcgatgacacgga-t-gaccgatgc-tttgc--gaggtgccctcgaagagtcgcgttgtttgggaatgcagcgcaaaatgggtggtaaattccatctaaggctaaatattggcgagagaccgatagcgaacaagtaccgtgagggaaagatgaaaagcactttgaaaagagagttaaacagtacgtgaaattgttgaaagggaaacgcttgaggtcagtcgcgtct-ggag?cactcagcc-atgc---ttc---ggc-ttggtgtacttg--cc--tt-cg-gacgggtcaacatcaa-tttt-ggctggtggataagggtgagggga-atgtagcgtcatttaggtggcgtg-ttatagcctct?gtcgaat-acatcagttgggattga-gg-a---ct-gcagcacg-ccc---t--tgtggcc----ggag------------g----------tt-cg-cctcacg-c-aacgtgcttaggat-gttggcataatggctttaagcgacccgtctt-gaaacacggaccaaggagtctaacatgcttgcgagtgtttaggtgg-aaaacctttgcgcgcaatgaaagtgaaa---g-ttgggagcct-ct------------------g-tga-----aaggaggtgcaccgacgcccggccct-gacg-----ttc-tctgacggtg-ctgcggtagagcaagcatgttggg----acccgaaagatggtgaactatgcctgaatagggcgaagccagaggaaactctggtggaggctcgtagcga---------------------------------
	KJ631408_Phylloporia_sp                         ----------------agt?actgcgagtgaagcggaaag-tgctcaaatttgtaatctggtggtc--tt--tggccatccgagttgtaatctgtag-aggcgttgt-ccgcgtcg-gctcgtgtacaagtctcctggaatggagcgtcatagagggtgagaatcccgtccatggcacgaa-c-caccgatgc-tctgt--gagacgctctcaaagagtcgcgttgtttgggaatgcagcgcaaaatgggtggtaaattccatctaaggctaaatattggcgagagaccgatagtgaacaagtaccgtgagggaaagatgaaaagcactttgaaaagagagttaaacagtacgtgaaattgttggaagggaaacgcttgaagtcagtcgtattt-caaggcactcagtc-tggc---ttc---ggc-ttgatgtacttg--tc--tt-gg-aatgggtcaacgtcaa-tttc-ggctagaggataaaggtaagagga-atgtgacgtcatttcgatgatgtg-ttatagcctcttattggat-acactagctggaattga-gg-a---tc-gcagcacg-ccc---t--tgtggcc----agag------------g---------cct-tg-tctcatg-t-aacgtgcttaggat-gttggcataatggctttaagcgacccgtctt-gaaacacggaccaaggagtctaacatgcttgcgagtgtttgggtgg-aaaaccctcatgcataataaaagtgaaa---g-ttaggagcct-ct------------------g-tga-------aggggtgcactgacgcccggccct-gaag-----ttc-tctgacggtg-ctgcggtagagcaagggtgttggg----acccgaaagatggtgaactatgcctgaatagggcgaagccagaggaaactctggtggaggcttgtagcgattctgacgtgcaa?tcgatcgtcaaa-------
	KJ631409_Phylloporia_sp                         ----------------agtaactgcgagtgaagcggaaag-tgctcaaatttgtaatctggtggtc--tt--tggccatccgagttgtaatctgtag-aggcgttgt-ccgcgtcg-gctcgtgtacaagtctcctggaatggagcgtcatagagggtgagaatcccgtccatggcacgaa-c-caccgatgc-tctgt--gagacgctctcaaagagtcgcgttgtttgggaatgcagcgcaaaatgggtggtaaattccatctaaggctaaatattggcgagagaccgatagtgaacaagtaccgtgagggaaagatgaaaagcactttgaaaagagagttaaacagtacgtgaaattgttggaagggaaacgcttgaagtcagtcgtattt-caaggcactcagtc-tggc---ttc---ggc-ttgatgtacttg--tc--tt-gg-aatgggtcaacgtcaa-tttc-ggctagaggataaaggtaagagga-atgtgacgtcatttcgatgatgtg-ttatagcctcttattggat-acactagctggaattga-gg-a---tc-gcagcacg-ccc---t--tgtggcc----agag------------g---------cct-tg-tctcatg-t-aacgtgcttaggat-gttggcataatggctttaagcgacccgtctt-gaaacacggaccaaggagtctaacatgcttgcgagtgtttgggtgg-aaaaccctcatgcataataaaagtgaaa---g-ttaggagcct-ct------------------g-tga-------aggggtgcactgacgcccggccct-gaag-----ttc-tctgacggtg-ctgcggtagagcaagggtgttggg----acccgaaagatggtgaactatgcctgaatagggcgaagccagaggaaactctggtggaggcttgtagcgattctgacgtgcaaatcgatcgtcaaatttggg-
	AF411822_Phylloporia_spathulata                 taacgaggattcccctagtaactgcgagtgaagcgggaag-agctcaaatttgtaatctggcggtc--tt--cgaccgtccgagttgtaatctgtag-aggtgtcgt-ccgcgtcg-gcctgtgtacaagtctcctggaacggagcgtcatagagggtgagaatcccgtccatgacataga-c-caccgatgc-tttgt--gaggcacccttgaagagtcgcgttgtttgggaatgcagcgcaaaatgggtggtaaattccatctaaggctaaataccggcgagagaccgatagcgaacaagtaccgtgagggaaagatgaaaagcactttgaaaagagagttaaacagcacgtgaaattgttgaaagggaaacgcttaaagtcagtcgcatcc-cagggcattcagcc-ttgc---ttc---ggc-ttggtgtacttg--cc--tt-gg-gatgggtcaacatcga-tttt-ggtcggcggataaggataagagga-atgtagcgttgcttcgatgacgtg-ttatagcctcttgtcagat-gcgtcgactgggattga-gg-a---ct-gcagcatg-ccc---t--tgtggct----gggg------------g----------tt-cg-cctcaca-t-aacgtgcttaggat-gttggcataatggctttaagcgacccgtctt-gaaacacggaccaaggagtctaacatgcttgcaagtgtttgggtgg-aaaatccttgcgcataatgaaagtgaaa---g-ttgggagcct-ccttcc------------aag-ggg-------gggggtgcaccgacgcccggccccagaag-----tct-tctgacggtgcctgcggtagagcaggcatgttggg----acccgaaagatggtgaactatgcctgaatagggtgaagccagaggaaactctggtggaggctcgtagcgattctgacgtgcaaatcgatcgtcgaatttggg-
	KJ631407_Phylloporia_sp                         ------------------taactgcgagtgaagcgggaag-agctcaaatttgtaatctggcggtc--tt--cgaccgtccgagttgtaatctgtag-aggtgtcgt-ccgcgtcg-gcctgtgtacaagtctcctggaatggagcgtcatagagggtgagaatcccgtccatggcacaga-c-caccgatgc-tttgt--gaggcactcttgaagagtcgcgttgtttgggaatgcagcgcaaaatgggtggtaaattccatctaaggctaaataccggcgagagaccgatagcgaacaagtaccgtgagggaaagatgaaaagcactttgaaaagagagttaaacagtacgtgaaatcgttgaaagggaaacgcttgaagtcagtcgtgtcc-cggggcattcagcc-ttgc---ttc---ggctttggtgtacttg-ccc--tt-gg-gatgggtcaatgtcaa-tttc-agtcggcggacaagggtgagagga-acgtagcgttgtttcgacgacgtg-ttatagcctcttgtcggac-acgtcgactgggattga-gg-a---tg-gcagcacg-ccc---t--tgtggcc----gggg------------gggtt-----cat-cc-cccacgt-t-aacgtgcttaggat-gttggcataatggctttaaacgacccgtctt-gaaacacggaccaaggagtctaaYatgcttgcaagtgtttgggYgga?aaacccttgcgcgcaatgaaagtgaaa---g-ttgggagccc-ccttc---------------a-aag-------gggggtgcaccgacgcccggccct-gaag-----tct-tctgacggtg-ctgcggtagagcaggtatgttggg----acccgaaagatggtgaactatgcctgaatagggtgaagccagaggaaactctggtggaggctcgtagcgattctgacgtgcaaatcgatcgtcgaatttggg-
	KJ631406_Phylloporia_sp                         ----------------agtaactgcgagtgaagcgggaag-agctcaaatttgtaatctggcggtc--tt--cgaccgtccgagttgtaatctgtag-aggtgtcgt-ccgcgtcg-gcctgtgtacaagtctcctggaatggagcgtcatagagggtgagaatcccgtccatggcacaga-c-caccgatgc-tttgt--gaggcactcttgaagagtcgcgttgtttgggaatgcagcgcaaaatgggtggtaaattccatctaaggctaaataccggcgagagaccgatagcgaacaagtaccgtgagggaaagatgaaaagcactttgaaaagagagttaaacagtacgtgaaatcgttgaaagggaaacgcttgaagtcagtcgtgtcc-cggggcattcagcc-ttgc---ttc---ggctttggtgtacttg-ccc--tt-gg-gatgggtcaatgtcaa-tttc-agtcggcggacaagggtgagagga-acgtagcgttgtttcgacgacgtg-ttatagcctcttgtcggac-acgtcgactgggattga-gg-a---Yg-gcagcacg-ccc---t--tgtggcc----gggg------------gggtt-----cat-cc-cccacgt-t-aacgtgcttaggat-gttggcataatggctttaaacgacccgtctt-gaaacacggaccaaggagtctaacatgcttgcaagtgtttgggtgg-aaaacccttgcgcgcaatgaaagtgaaa---g-ttgggagccc-ccttc---------------a-aag-------gggggtgcaccgacgcccggccct-gaag-----tct-tctgacggtg-ctgcggtagagcaggtatgttggg----acccgaaagatggtgaactatgcctgaatagggtgaagccagaggaaactctggtggaggctcgtagcgattctgacgtgcaaatcgatcgtcgaatttggg-
	PhylloporiaminutissimaDai21223                  ----------tcccttagtaactgcgagtgaagcgggaag-agctcaaatttggaatctgacggtc--tc--tgaccgtccgagttgtaatctgtag-aggcatcgt-ccgcgtcg-gcctgtgtgcaagtctcctggaacggagcgtcgtagagggtgagaatcccgtccgtgacacaga-c-caccgatgc-tctgt--gaggtgccctcgaagagtcgcgttgtttgggaatgcagcgcaaaatgggtggtaaattccatctaaggctaaataccggcgagagaccgatagcgaacaagtaccgtgagggaaagatgaaaagcactttggaaagagagttaaacagtacgtgaaattgttgaaagggaaacgcttgaagtcagtcgcgtcc-cgtggcactcagcc-ttgc---ttc---ggc-ttggtgtacttg--ct--tt-gg-gatgggtcaacatcaa-tctt-ggacggtggataagggcgagggga-atgtagcgtcgtttcgacgacgtg-ttatagcccctcgtcgaat-acgccggctgggattga-gg-a---tt-gcagcacg-ccc---t--tgtggcc----aggg------------ggt--------tc-gc-cctcatg-t-aacgtgcttaggat-gttggcataatggctttaagcgacccgtctt-gaaacacggaccaaggagtctaacatgcttgcgagtgtttgggtgg-aaaactcttgcgcgtaatgaaagtgaaa---g-ttgggagcct-ct------------------g-tga-------gggggtgcaccgacgcccggccct-gaag-----ttc-tctgacggtg-ctgcggtagagcaagcatgttggg----acccgaaagatggtgaactatgcctgaatagggtgaagccagaggaaactctggtggaggctcgtagcgattctgacgtgcaaatcgatcgtcaaatttggg-
	KC136231_Phylloporia_sp                         taacgaggattcccctagtaactgcgagtgaagcgggaag-agctcaaatttgtaatctggcggcc--tt--cggccgtccgagttgtaatctgtag-aggcattgt-ccgcgtcg-gcccgtgtacgagtctcctggaatggagcgtcgtagagggtgagaatcccgtccatgacacgga-c-caccgatgc-tttgt--gaggtgccctcgaagagtcgcgttgtttgggaatgcagcgcaaaacgggtggtaaattccatctaaggctaaatattggcgagagaccgatagcgaacaagtaccgtgagggaaagatgaaaagcactttgaaaagagagttaaacagtacgtgaaattgttgaaagggaaacgcttgaagtcagtcgcgtcc-ctcggcgttcaacc-tcgc---ttt---ggc-ttggtgtactcg--ctgggt-gg-gatgggtcaacgtcga-tttc-gaccggtggacaagggcgagggga-atgtagcgtcgctttggtggcgtg-ttatagcctttcgtcggat-gcgtcggttgggatcga-gg-aaagtc-gcagcacg-ccc---t--tgttggc----cggg------------aggtt-----ttt-gc-ctctacg-t-aacgtgcttaggac-gttggcataatggctttaagcgacccgtctt-gaaacacggaccaaggagtctaacacgcttgcgagtgttcgggtgg-aaaacccttgcgcgaaatgaaagtgaaa---g-ttgggagccctcc------------------g-cga-------gggggtgcaccgacgcccggccct-gagg-----tgc-tccgacggtg-ctgcggtggagcaagtgtgttggg----acccgaaagatggtgaactatgcctgaatagggcgaagccagaggaaactctggtggaggctcgtagcgattctgacgtgcaaatcgatcgtcgaatttggg-
	JF712932_Phylloporia_oblongospora               --------------ctagtaactgcgagtgaagcgggaag-agctcaaatttgtaatctaatggcc--tt--tggccgttcgagttgtaatctgtag-aggcgttgt-ctgtgtcg-gcccatgtacaagtctcctggaatggagcgtcatagagggtgagaatcccgtccatgacatggg-t-ccccgatgc-tctgt--gaggcaccctcgaagagtcgcgttgtttgggaatgcagcgcaaaatgggtggtaaattccatctaaggctaaatattggcgagagaccgatagcgaacaagtaccgtgagggaaagatgaaaagcactttgaaaagagagttaaacagtacgtgaaattgttgaaagggaaacgcttgaagtcagtcatgtct-tgagacactcagcc-ttgc---ttc---ggc-ttggtgtatttg--tt--tt-ga-gacaggtcagcatcaa-tttt-agccgatggacaaaggtgagagga-atgtggtgttgctttagcgacatg-ttatagcctcttgctgaatggcgttggctaggattga-gg-a---tg-gcagcatg-ccc---t--tgtggtt----ggag------------g----------tt-ca--ctcaca-t-aacatgcttaggat-gctggcataatggctttaagcgacccgtctt-gaaacacggaccaaggagtctaacacgcttgcgagtgttcgggtgg-aaaacccttgcgcgtaatgaaagtgaaa---g-ttgagagccc-tt------------------g-aga-------gagggtgcaccgacgcccggccct-gatg-----atc-tctgatggtg-ctgcggtggagcaagtgcgttagg----acccgaaagatggtgaactatgcctgaatagggcgaagccagaggaaactctggtggaggctcgtagcgattctgacgtgcaaatcgatcgtcgaatttggg-
	AF311014_Inonotus_hispidus                      taacaaggattcccctagtaactgcgagtgaagcggattg-agctcaaatttcaaatctggcggtcgttg--tggccgtccgagttgtagtctggag-aagtgttat-ccgcgtcg-gaccgtgtacaagtctcctggaatcgagcgtcatagagggtgagaatcccgtccatgacacgga-c-gcccgatgc-tttgt--gaggcactctcgaagagtcgagttgtttgggaatgcagctcaaaatgggtggtaaattccatctaaagctaaatattggcgagagaccgatagcgaacaagtaccgtgagggaaagatgaaaagcactttggaaagagagttaaatagtacgtgaaattgttgaaagggaaacgcttgaagtcagtcgcgtcc-cgtggaactcagcc-tggc---ttc---ggc-ctggtgtatttt--ct--atgcg-gacgggtcaacatcag-tttc-ggccggcggaaaaaggcagaggga-atgtagcgccgcttcggtggcgtg-ttatagctctctgtcaaat-acgctggcggggactga-gg-a---cc-gcagcacg-ccc---t--tgtggcc----gggg------------g----------tt-cg-ccccacg---ttcgtgcttaggat-gttggcataatggctttaagcgacccgtctt-gaaacacggaccaaggagtccaacatgcttgcgagtgttcgggtgg-taaacccttgcgcgtaatgaaagtgaaa---g-ttgggagcct-cc------------------g-caa-------gggggtgcaccgacgcccggccct-gaag-----ttc-tctgacggtg-ctgcggtagagcaagtatgctggg----acccgaaagatggtgaactatgcctgaatagggcgaagccagaggaaactctggtggaggctcgtagcgattctgacgtgcaaatcgatcgtcaaatttggg-
	KJ787803_Phylloporia_sp                         taacgaggattcccctagtaactgcgagtgaagcgggaag-agctcaaatttgtaatctaatggcc--tc--tggctgttcgagttgtaatctgtag-aggcatcgt-ccgcatcatggccatgtctaagtctcctggaatggagcttcatagagggtgagaatcccgtatatgatatgga-c-cagtgttgc-tctgt--gagatgccctcaaagagtcgcgttgtttgggaatgcagcgcaaaatgggtggtaaattccatctaaggctaaatattggcgagagaccgatagtgaacaagtaccgtgagggaaagatgaaaagcactttgaaaagagagttaaatagtacgtgaaattgttgaaagggaaacgcttggagtcagccatgttc-tgaggcactcagcc-ttgc---ttt---ggc-ttggtgtatttg--tc--tt-ag-gatgggtcaacatcaa-tttt-ggccagtagataaaggcaagggga-atgtggcattgctttagtgatgtg-ttatagctctttgtcaaat-gtactggctgggattga-ggaa---tt-gcagcatg-ccc---t--tgtggct----ggag------------a----------tt-cg-tctcacg-a-aacatgcttaagat-gttggcgtaatggctttaagcgacccgtctt-gaaacacggaccaaggagtctaacatgcttgcaagtgttcgggtgg-aaaacccttgcgcagaatgaaagtgaaa---g-ttgggagcct-tt------------------a-ta--------agaggtgcaccgacgcctggccct-gatg-----ttc-tctgatggtg-ctgcggtagagcaagtatgttggg----acccgaaagatggtgaactatgcctgaatagggtgaagccagaggaaactctggtggaggctcgtagcgattctgacgtgcaaatcgatcgtcaaatttggg-
	KJ787804_Phylloporia_sp                         taacgaggattcccctagtaactgcgagtgaagcgggaag-agctcaaatttgtaatctaatggcc--tc--tggctgttcgagttgtaatctgtag-aggcatcgt-ccgcatcatggccatgtctaagtctcctggaatggagcttcatagagggtgagaatcccgtatatgatatgga-c-cagtgttgc-tctgt--gagatgccctcaaagagtcgcgttgtttgggaatgcagcgcaaaatgggtggtaaattccatctaaggctaaatattggcgagagaccgatagtgaacaagtaccgtgagggaaagatgaaaagcactttgaaaagagagttaaatagtacgtgaaattgttgaaagggaaacgcttggagtcagccatgttc-tgaggcactcagcc-ttgc---ttt---ggc-ttggtgtatttg--tc--tt-ag-gatgggtcaacatcaa-tttt-ggccagtagataaaggcaagggga-atgtggcattgctttagtgatgtg-ttatagctctttgtcaaat-gtactggctgggattga-ggaa---tt-gcagcatg-ccc---t--tgtggct----ggag------------a----------tt-cg-tctcacg-a-aacatgcttaagat-gttggcgtaatggctttaagcgacccgtctt-gaaacacggaccaaggagtctaacatgcttgcaagtgttcgggtgg-aaaacccttgcgcagaatgaaagtgaaa---g-ttgggagcct-tt------------------a-ta--------agaggtgcaccgacgcctggccct-gatg-----ttc-tctgatggtg-ctgcggtagagcaagtatgttggg----acccgaaagatggtgaactatgcctgaatagggtgaagccagaggaaactctggtggaggctcgtagcgattctgacgtgcaaatcgatcgtcaaatttggg-
	Phylloporiamurrayae_Wu1404_4                    taacgaggatt-ccctagtaactgcgagtgaagcgggaag-agctcaaatttgtaatctggtggac--tt--tggccgcccgagttgtaatctgtag-aggcgtcgt-ctgcgtcg-gcccgtgtacaagtctcc-gggatggagcgtcatagagggtgagaatcccgtccatgacacgga-c-caccgatgc-tctgt--gaggcgccctcaaagagtcgcgttgtttgggaatgcagcgcaaagcgggtggtaaattccatctaaggctaaatattggcgagagaccgatagcgaacaagtaccgtgagggaaagatgaaaagcactttgaaaagagagttaaacagtacgtgaaattgttgaaagggaaacgcttgaagtcagtcgcgtct-cgaggcactcagcc-ttgc---ttt---ggc-ttggtgtacttg--cc--tt-gg-gacgggtcaacatcaa-tttt-ggccggtggacaagggcgagggga-atgtagcgttgtttcggcgacgtg-ttatagcccctcgtcagat-gcatcggctaggattga-gg-a---ct-gcagcacg-ccc---t--tgtaggcc---gggg------------g----------at-cg-ccccacg-t-aacgtgcttaagat-gttggcataatggctttaagcgacccgtctt-gaaacacggaccaaggagtctaacatgcttgcgagtgttcgggtgg-aaaacccttgcgcgcaatgaaagtgaaa---g-ttgggagcct-tc------------------gtaaa-------ggaggtgcaccgatgcccggctct-gacg-----ttc-tctgacgacg-ccgtggtagagcaagtctgttggg----acccgaaagatggtgaactatgcctg-atagggcgaagccagaggaaactctggtgga-gctcgtagcgattctgacgtgcaaatcgatcgtcaaatttggg-
	Phylloporiamurrayae_Wu1404_6_28S                taacgaggatt-ccctagtaactgcgagtgaagcgggaag-agctcaaatttgtaatctggtggac--tt--tggccgcccgagttgtaatctgtag-aggcgtcgt-ctgcgtcg-gcccgtgtacaagtctcctgggatggagcgtcatagagggtgagaatcccgtccatgacacgga-c-caccgatgc-tctgt--gaggcgccctcaaagagtcgcgttgtttgggaatgcagcgcaaagcgggtggtaaattccatctaaggctaaatattggcgagagaccgatagcgaacaagtaccgtgagggaaagatgaaaagcactttgaaaagagagttaaacagtacgtgaaattgttgaaagggaaacgcttgaagtcagtcgcgtct-cgaggcactcagcc-ttgc---ttt---ggc-ttggtgtacttg--cc--tt-gg-gacgggtcaacatcaa-tttt-ggccggtggacaagggcgagggga-atgtagcgttgtttcggcgacgtg-ttatagcccctcgtcagat-gcatcggctaggattga-gg-a---ct-gcagcacg-ccc---t--tgtaggcc---gggg------------g----------at-cg-ccccacg-t-aacgtgcttaagat-gttggcataatggctttaagcgacccgtctt-gaaacacggaccaaggagtctaacatgcttgcgagtgttcgggtgg-aaaacccttgcgcgcaatgaaagtgaaa---g-ttgggagcct-tc------------------gtaaa-------ggaggtgcaccgatgcccggctct-gacg-----ttc-tctgacgacg-ccgtggtagagcaagtctgttggg----acccgaaagatggtgaactatgcctgaatagggcgaagccagaggaaactctggtgga-gctcgtagcgattctgacgtgc-aatcgatcgtcaaatttggg-
	Phylloporiamurrayae_Wu1404_5                    taacgaggattcccttagtaactgcgagtgaagcgcgaag-agctccaatttgtaatctggtggac--tt--tggccgcccgagtcgtaatctgtag-aggcgtcgtcctgcgtcg-gcccgtgtacaagtctcctgggatggagcgtcatagagggtgagaatcccgtccatgacacgga-c-caccgatgc-tctgt--gaggcgccctcaaagagtcgcgttgtttgggaatgcagcgcaaagcgggtggtaaattccatctaaggctaaatattggcgagagaccgatagcgaacaagtaccgtgagggaaagatgaaaagcactttgaaaagagagttaaacagtacgtgaaattgttgaaagggaaacgcttgaagtcagtcgcgtct-cgaggcactcagcc-ttgc---ttt---ggc-ttggtgtacttg--cc--tt-gg-gacgggtcaacatcaa-tttt-ggccggtggacaagggcgagggga-atgtagcgttgtttcggcgacgtg-ttatagcccctcgtcagat-gcatcggctaggattga-gg-a---ct-gcagcacg-ccc---t--tgtaggcc---gggg------------g----------at-cg-ccccacg-t-aacgtgcttaagat-gttggcataatggctttaagcgacccgtctt-gaaacacggaccaaggagtctaacatgcttgcgagtgttcgggtgg-aaaacccttgcgcgcaatgaaagtgaaa---g-ttgggagcct-tc------------------gtaaa-------ggaggtgcaccgatgcccggctct-gacg-----ttc-tctgacgacg-ccgtggtagagcaagtctgttggg----acccgaaagatggtgaactatgcctg-atagggcgaagccagaggaaactctggtgga-gctcgtagcgattctgacgtgc-aatcgatcgtcaatttggag-
	MG738815_Phylloporia_sp                         ----------------------------------------------------------------------------------agttgtaatttgta?-aggcatcct-ctgcgttg-gaccgtgtacaagtcttctggaatggagcgtcatagagggtgagaatcccgtccatgacacgga-c-caccaatgc-tttgt--gaggtgctctcgaagagtcgcgttgtttgggaatgcagcgcaaaatgggtggtaaattccatctaaggctaaatatttgcgagagaccgatagcgaacaagtaccgtgagggaaagatgaaaagcactttgaaaagagagttaaacagtacgtgaaattgttgaaagggaaacgcttgaagccagtcgcgttc-tgtggcactcagcc-ttgc---ttc---ggc-ttggtgtacttg--cc--tt-ag-aacgggtcaacatcaa-tttt-ggccggcggacaagggcaagggga-atgtagcgttgtttcggcgacgtg-ttatagcctcttgtcgaat-acgtcggctgagattga-gg-a---ct-acagcacg-ccc---t--tgtggcc----aggg------------t----------tt-ac-tcccatg-t-aacgtgcttaggat-gttggcataatggctttaagcgacccgtctt-gaaacacggaccaaggagtctaacatgcttgcgagtgttcgggtgg-aaaacccttgcgcgtaatgaaagtgaaa---gtttgggagcct-ct------------------g-cga-------ggaggtgcaccaacgcccggccct-gatg-----ttt-tcggacggtg-ctgcggtagagcatgtatgttagg----acccgaaagatggtgaactatgcctgaataggg----------------------------------------------------------------------
	KX242358_Phylloporia_manglietiae                -----------cccctagtaactgcgagtgaagcgggaag-agctcaaatttgtaatctggcggtc--tg--tggccgcccgagttgtaatctgtag-aggcgtcgt-ccgcgtcg-gcccatgtacaagtctcctggaacggagcgtcgtagagggtgagaatcccgtgcatgacgtgga-c-caccgatgg-tttgt--gaggcgccctcgaagagtcgcgttgtttgggaatgcagcgcaaaacgggtggtaaattccatctaaggctaaatattggcgagagaccgatagcgaacaagtaccgtgagggaaagatgaaaagcactttggaaagagagttaaacagtacgtgaaattgttgaaagggaaacgcttgaagtcagtcgcgtct-cgaggcattcagcc-ttgc---ttc---ggc-tcggcgtacttg--cc--tcagg-gatgggtcaacatcaa-tttt-ggctggtggacaagggtgggggga-atgtggcgtcgtttcggcgacgtg-ttatagcctctcgtcaaac-acgccagctgagattga-ggaa---ct-gcagcacg-ccc-ttt--tgtggcc----agag------------gcctt-----ctt-cg-cctcatg-t-gaagtgcttaggat-gttggcataatggctttaagcgacccgtctt-gaaacacggaccaaggagtctaacgtgcttgtgagtgttcgggtgg-aaaacccttgcgcgtaatgaaagtgaaa---g-ttgggagccc-cctctcttctcgaaaaaagag-ggg-------gggggtgcaccgacgcccggccct-gacg-----ttc-tctgatggtg-ccgcggtagagcaggcacgttggg----acccgaaagatggtgaactatgcctgaatagggcgaagccagaggaaactctggtggaggctcgtagcgattctgacgtgcaaatcgatcgtcaaatttggg-
	KJ743282_Phylloporia_sp                         taacgaggattccctcagtaactgcgagtgaagcgggaag-agctcaaatttgtaatctggcggtc--cc--cggccgtccgagttgtaatctgtag-aggcatcgt-ctgcgtcg-gcccgcacacgagtctcctggaatggagcgtcatagagggtgagaatcccatccatggtgcgga-t-gaccgaggc-tccgt--gaggtgccctcgaagagtcgcgttgtttgggaatgcagcgcaaaatgggtggtaaactccatctaaggctaaatacgggcgagagaccgatagcgaacaagtaccgtgagggaaagatgaaaagcactttgaaaagagagttaaacagcacgtgaaatcgttgaaagggaaacgtttgaagtcagtcgcgttc-cg-ggcattcagcc-cggc---ttg--gggc-ttggtgcacttg--cc--tt-gg-aacgggtcagcatcga-tgtc-ggccggcggacaagggtgggggggcatgtggcgtcgttcggacgacgtg-ttatagccccccatcggat-gcgtcggctgagattga-gg-g---tg-gcagcacg-ccc---t--tgtggcc----ggag------------gcct-------ct-gg-cctcacg-t-aacgtgctcaggat-gttggcagaatggctttaagcgacccgtctt-gaaacacggaccaaggagtctaacatgcttgcgagtgttcgggtgg-aaaacccttgcgcgaaatgaaagtgaaa---g-ttgggagccc-tc------------------gttcg-------aggggcgcactgacgcccggcccg-gaag-----acc-tctgacggtg-ctgcggtggagcaggcgtgttggg----acccgaaagatggtgaactatgcctgaatagggtgaagccagaggaaactctggtggaggctcgcagcgattctgacgtgcaaatcgatcgtcgaatttggg-
	HM635677_Phylloporia_ulloai                     taacgaggattcccctagtaactgcgagtgaagcgggaag-agctcaaatttgtaatctggcggtc--tt-tcgaccgtccgagttgtaatctgtag-aggtgtcgt-ccgcgtcg-gcctgtgcacaagtctcctggaatggagcgtcatagagggtgagaatcccgtccatggcacaga-c-gaccgatgc-tttgt--gaggcacccttgaagagtcgcgttgtttgggaatgcagcgctaaatgggtggtaaattccatctaaggctaaatattggcgagagaccgatagcgaacaagtaccgtgagggaaagatgaaaagcactttgaaaagagagttaaacagcacgtgaaatcgttgaaagggaaacgcttgaagtcagtcgcgtgc-cagggtattcagcc-ttgc---ttc---ggc-ttggtgtactta--cc--tt-gg-aacgggtcaacatcaa-tttc-ggtcggcggagaaaggtgagagga-atgtggcgtcgtttcgacgacgtg-ttatagcctcttgtcggac-acgtcgaccgggattga-gg-a---ct-gcagcacg-ccc---t--tgttggt----cagg------------ggtt-------tt-ta-ccccatg-t-aacgtgcttaggat-gttggcataatggctttaagcgacccgtctt-gaaacacggaccaaggagtctaacatgcttgcgagtgttcgggtgg-aaaacccttgcgcgtaatgaaagtgaaa---g-ttgggagcct-ccttt-----------gaaag-gaa-------gggggtgcaccgacgcccggccca-gaag-----tgt-tctgacggtg-ccgcggtggagcaggtgtgttggg----acccgaaagatggtgaactatgcctgaatagggtgaagccagaggaaactctggtggaggctcgtagcgattctgacgtgcaaatcgatcgtcgaatttggg-
	HM635678_Phylloporia_ulloai                     taacgaggattcccctagtaactgcgagtgaagcgggaag-agctcaaatttgtaatctggcggtc--tt-tcgaccgtccgagttgtaatctgtag-aggtgtcgt-ccgcgtcg-gcctgtgcacaagtctcctggaatggagcgtcatagagggtgagaatcccgtccatggcacaga-c-gaccgatgc-tttgt--gaggcacccttgaagagtcgcgttgtttgggaatgcagcgctaaatgggtggtaaattccatctaaggctaaatattggcgagagaccgatagcgaacaagtaccgtgagggaaagatgaaaagcactttgaaaagagagttaaacagcacgtgaaatcgttgaaagggaaacgcttgaagtcagtcgcgtgc-cagggtattcagcc-ttgc---ttc---ggc-ttggtgtactta--cc--tt-gg-aacgggtcaacatcaa-tttc-ggtcggcggagaaaggtgagagga-atgtggcgtcgtttcgacgacgtg-ttatagcctcttgtcggac-acgtcgaccgggattga-gg-a---ct-gcagcacg-ccc---t--tgttggt----cagg------------ggtt-------tt-ta-ccccatg-t-aacgtgcttaggat-gttggcataatggctttaagcgacccgtctt-gaaacacggaccaaggagtctaacatgcttgcgagtgttcgggtgg-aaaacccttgcgcgtaatgaaagtgaaa---g-ttgggagcct-ccttt-----------gaaag-gaa-------gggggtgcaccgacgcccggccca-gaag-----tgt-tctgacggtg-ccgcggtggagcaggtgtgttggg----acccgaaagatggtgaactatgcctgaatagggtgaagccagaggaaactctggtggaggctcgtagcgattctgacgtgcaaatcgatcgtcgaatttggg-
	KJ743263_Phylloporia_sp                         taacgaggattcccttagtaactgcgagtgaagcgggaag-agctcaaatttgtaatctggcggct--gt--cggccgtccgagttgtaatctgcag-aggcgtcgt-ccgcgccg-gaccgtgtacaagtctcctggaacggagcgtcgtagagggtgagaatcccgtgcgcgacacgga-c-cgccggtgc-tgtgt--gaggcgccctcgaagagtcgcgttgtttgggaatgcagcgcaaaacgggtggtaaatttcatctaaggctaaatattggcgagagaccgatagcgaacaagtaccgtgagggaaagatgaaaagcactttgaaaagagagttaaacagcacgtgaaatcgttgaaagggaaacgcttgaagtcagtcgcgtct-cgtggcgctcagcc-cggcctcttc---ggc-tcggtgtactcg--cc--tc-ga-gacgggtcaacatcag-tttc-ggtcggcggacaagggcgagggga-aggtggcgtcgtttcggcgacgtg-ttatagcccctggtcggac-gcgcggattgggattga-gg-a---cg-gcagcacg-ccc-gat--catggcc----agga------------ggga-------tt-gc-ctccatg-t-gacgtgcttaggatggttggcgtaatggctttaagcgacccgtctt-gaaacacggaccaaggagtctaacacgctcgcgagtgtttgggtgggaaaacccttgtgcgtaatgaaagtgaag---g-tcgggagcct-cct-----------------g-----------tggggcgcaccgacgcccggcctc-gagg-----tttgaccgagggtg-ccgcggtggagcgagcgtgttggg----acccgaaagatggtgaactatgcctgaatagggtgaagccagaggaaactctggtggaggctcgcagcgattctgacgtgcaaatcgatcgtcgaatttggg-
	KJ743264_Phylloporia_sp                         taacgaggattcccttagtaactgcgagtgaagcgggaag-agctcaaatttgtaatctggcggct--gt--cggccgtccgagttgtaatctgcag-aggcgtcgt-ccgcgccg-gaccgtgtacaagtctcctggaacggagcgtcgtagagggtgagaatcccgtgcgcgacacgga-c-cgccggtgc-tgtgt--gaggcgccctcgaagagtcgcgttgtttgggaatgcagcgcaaaacgggtggtaaatttcatctaaggctaaatattggcgagagaccgatagcgaacaagtaccgtgagggaaagatgaaaagcactttgaaaagagagttaaacagcacgtgaaatcgttgaaagggaaacgcttgaagtcagtcgcgtct-cgtggcgctcagcc-cggcctcttc---ggc-tcggtgtactcg--cc--tc-ga-gacgggtcaacatcag-tttc-ggtcggcggacaagggcgagggga-aggtggcgtcgtttcggcgacgtg-ttatagcccctggtcggac-gcgcggattgggattga-gg-a---cg-gcagcacg-ccc-gat--catggcc----agga------------ggga-------tt-gc-ctccatg-t-gacgtgcttaggatggttggcgtaatggctttaagcgacccgtctt-gaaacacggaccaaggagtctaacacgctcgcgagtgtttgggtgggaaaacccttgtgcgtaatgaaagtgaag---g-tcgggagcct-cct-----------------g-----------tggggcgcaccgacgcccggcctc-gagg-----tttgaccgagggtg-ccgcggtggagcgagcgtgttggg----acccgaaagatggtgaactatgcctgaatagggtgaagccagaggaaactctggtggaggctcgcagcgattctgacgtgcaaatcgatcgtcgaatttggg-
	MG738798_Phylloporia_sp                         taacgagga-tcccttagtaactgcgagtgaagtgggaag-agctcaaatttgtaatctggcggtc--tt--tggccgttcgagttgtaatctgtag-aggcgtcgt-ccgcgtcg-gcccatgtataagtctcctggaatggagcgtcatagagggtgagaatcccgtccatgacatgga-c-caccgatgc-tttgt--gaggtgccctcgaagagtcgcgttgtttgggaatgcagcgcaaaatgggtggtaaattccatctaaggctaaatattggcgagagaccgatagtgaacaagtaccgtgagggaaagatgaaaagcactttgaaaagagagttaaacagtacgtgaaattgttgaaagggaaacgcttgaagtcagtcgtatct-tggggcactcagcc-ttgc---ttt---ggc-ttggtgtacttg--cc--tt-gg-gatgggtcaacatcaa-tttt-ggccggcagacaagggtgagggga-atgtagcgtcattttggtgatgtg-ttatagctccacatcaaat-gtgtcggctgagattga-gg-a---tc-gcagcatg-ccc---t--tgtggtc----agag------------g----------tt-cg-cctcatg-t-aatgtgcttaggat-gttggcataatggctttaagtgacccgtctt-gaaacacggaccaaggagtctaacatgcttgcaagtgtttgggtgg-aaaacccttgcgcgtaatgaaagtgaaa---g-ttgggagcct-cc------------------g-tga-------gggggtgcaccgacgcccggccct-gatg-----ttc-tctggtggtg-ctgcggtagagcaagtatgttggg----acccgaaagatggtgaactatgcctgaatagggcgaagccagaggaaactctggtggaggctcgtagcgattctgacgtgcaaatcgatcgtcaaatttggg-
	MG738799_Phylloporia_sp                         taacgaggattcccttagtaactgcgagtgaagtgggaag-agctcaaatttgtaatctggcggtc--tt--tggccgttcgagttgtaatctgtag-aggcgtcgt-ccgcgtcg-gcccatgtataagtctcctggaatggagcgtcatagagggtgagaatcccgtccatgacatgga-c-caccgatgc-tttgt--gaggtgccctcgaagagtcgcgttgtttgggaatgcagcgcaaaatgggtggtaaattccatctaaggctaaatattggcgagagaccgatagtgaacaagtaccgtgagggaaagatgaaaagcactttgaaaagagagttaaacagtacgtgaaattgttgaaagggaaacgcttgaagtcagtcgtatct-tggggcactcagcc-ttgc---ttt---ggc-ttggtgtacttg--cc--tt-gg-gatgggtcaacatcaa-tttt-ggccggcagacaagggtgagggga-atgtagcgtcattttggtgatgtg-ttatagctccacatcaaat-gtgtcggctgagattga-gg-a---tc-gcagcatg-ccc---t--tgtggtc----agag------------g----------tt-cg-cctcatg-t-aacgtgcttaggat-gttggcataatggctttaagtgacccgtctt-gaaacacggaccaaggagtctaacatgcttgcaagtgtttgggtgg-aaaacccttgcgcgtaatgaaagtgaaa---g-ttgggagcct-cc------------------g-tga-------gggggtgcaccgacgcccggccct-gatg-----ttc-tctggtggtg-ctgcggtagagcaagtatgttggg----acccgaaagatggtgaactatgcctgaatagggcgaagccagaggaaactctggtggaggctcgtagcgattctgacgtgcaaatcgatcgtcaaatttggg-
	MG738800_Phylloporia_sp                         taac-aggattcccttagtaactgcgagtgaagcgggaag-agctcaaatttgtaatctggcgatc--tc--tggtcgtccgagttgtaatctgtag-aggcgtcgt-ccgcgtcg-gcccgtgtacaagtctcctggaatggagcgtcatagagggtgagaatcccgtccatgacacgga-c-caccgatgc-tttgt--gaggtgccctcgaagagtcgcgttgtttgggaatgcagcgcaaaatgggtggtaaattccatctaaggctaaatattggcgagagaccgatagcgaacaagtaccgtgagggaaagatgaaaagcactttggaaagagagttaaacagtacgtgaaattgttgaaagggaaacgcttgaagtcagtcgcgtcc-tggggcattcagcc-tcgc---ttc---ggc-ttggtgtacttg--cc--tt-gg-gatgggtcaacatcaa-tttt-ggctggtggataagggtgagggga-atgtagcgttgtttcggcgacgtg-ttatagcccctcattgaat-acatcggctgggattga-gg-a---cc-gcagcacg-ccc---t--tgtggcc----gggg------------g----------tt-cg-ccctac--t-cacgtgcttaggat-gttggcataatggctttaagcgacccgtctt-gaaacacggaccaaggagtctaacatgcttgcgagtgttcgggtgg-aaaacccttgcgcgtaatgaaagtgaaa---g-ttgggagcct-tc------------------g-cga-------ggaggtgcaccgacgcccggccct-gatg-----tgc-tctgacggtg-ctgcggtagagcaagtatgttggg----acccgaaagatggtgaactatgcctgaatagggtgaagccagaggaaactctggtggaggctcgtagcgattctgacgtgcaaatcgatcgtcaaatttggg-
	MG738801_Phylloporia_sp                         taac-aggattcccttagtaactgcgagtgaagcgggaag-agctcaaatttgtaatctggcgatc--tc--tggtcgtccgagttgtaatctgtag-aggcgtcgt-ccgcgtcg-gcccgtgtacaagtctcctggaatggagcgtcatagagggtgagaatcccgtccatgacacgga-c-caccgatgc-tttgt--gaggtgccctcgaagagtcgcgttgtttgggaatgcagcgcaaaatgggtggtaaattccatctaaggctaaatattggcgagagaccgatagcgaacaagtaccgtgagggaaagatgaaaagcactttggaaagagagttaaacagtacgtgaaattgttgaaagggaaacgcttgaagtcagtcgcgtcc-tggggcattcagcc-tcgc---ttc---ggc-ttggtgtacttg--cc--tt-gg-gatgggtcaacatcaa-tttt-ggctggtggataagggtgagggga-atgtagcgttgtttcggcgacgtg-ttatagcccctcattgaat-acatcggctgggattga-gg-a---cc-gcagcacg-ccc---t--tgtggcc----gggg------------g----------tt-cg-ccctac--t-cacgtgcttaggat-gttggcataatggctttaagcgacccgtctt-gaaacacggaccaaggagtctaacatgcttgcgagtgttcgggtgg-aaaacccttgcgcgtaatgaaagtgaaa---g-ttgggagcct-tc------------------g-cga-------ggaggtgcaccgacgcccggccct-gatg-----tgc-tctgacggtg-ctgcggtagagcaagtatgttggg----acccgaaagatggtgaactatgcctgaatagggtgaagccagaggaaactctggtggaggctcgtagcgattctgacgtgcaaatcgatcgtcaaatttggg-
	MG738802_Phylloporia_sp                         taac-aggattcccttagtaactgcgagtgaagcgggaag-agctcaaatttgtaatctggcgatc--tc--tggtcgtccgagttgtaatctgtag-aggcgtcgt-ccgcgtcg-gcccgtgtacaagtctcctggaatggagcgtcatagagggtgagaatcccgtccatgacacgga-c-caccgatgc-tttgt--gaggtgccctcgaagagtcgcgttgtttgggaatgcagcgcaaaatgggtggtaaattccatctaaggctaaatattggcgagagaccgatagcgaacaagtaccgtgagggaaagatgaaaagcactttggaaagagagttaaacagtacgtgaaattgttgaaagggaaacgcttgaagtcagtcgcgtcc-tggggcattcagcc-tcgc---ttc---ggc-ttggtgtacttg--cc--tt-gg-gatgggtcaacatcaa-tttt-ggctggtggataagggtgagggga-atgtagcgttgtttcggcgacgtg-ttatagcccctcattgaat-acatcggctgggattga-gg-a---cc-gcagcacg-ccc---t--tgtggcc----gggg------------g----------tt-cg-ccctac--t-cacgtgcttaggat-gttggcataatggctttaagcgacccgtctt-gaaacacggaccaaggagtctaacatgcttgcgagtgttcgggtgg-aaaacccttgcgcgtaatgaaagtgaaa---g-ttgggagcct-tc------------------g-cga-------ggaggtgcaccgacgcccggccct-gatg-----tgc-tctgacggtg-ctgcggtagagcaagtatgttggg----acccgaaagatggtgaactatgcctgaatagggtgaagccagaggaaactctggtggaggctcgtagcgattctgacgtgcaaatcgatcgtcaaatttggg-
	MG738803_Phylloporia_sp                         taacgagga-tcccctagtaactgcgagtgaagcgggaag-agctcaaatttgtaatctggcggtc--tc--tggccgtccgagttgtaatctgtag-aggcgtcgt-ccgcgtcg-gcccgtgtacaagtctcctgggatggagcttcatagagggtgagaatcccgtccatgacacgga-c-caccgatgc-tctgt--gaggtgccctcgaagagtcgcgttgtttgggaatgcagcgcaaaatgggtggtaaattccatctaaggctaaatattggcgagagaccgatagcgaacaagtaccgtgagggaaagatgaaaagcactttggaaagagagttaaacagtacgtgaaattgttgaaagggaaacgcttgaagtcagtcgtgtcc-cgtgacattcagcc-ttgc---ttc---ggc-ttggtgtacttg--cc--tt-gg-gacgggtcaacatcaa-tttt-ggccggtggataagggtgagggga-atgtagcgtcgtttcggcgacgtg-ttatagcctcttgtcgaat-acgccggttgggattga-gg-a---ct-gcagcacg-ccc---t--tgtggcc----gggg------------g----------tt-cg-cctcatg-t-aacgtgcttaggat-gttggcataatggctttaagcgacccgtctt-gaaacacggaccaaggagtctaacatgcttgcgagtgttcgggtgg-aaaacccttgcgcataataaaagtgaaa---g-ttgggagcct-cc------------------g-taag------gggggtgcaccgacgcccggccct-gacg-----ttc-tctgacggtg-ctgcggtagagcaagtatgttggg----acccgaaagatggtgaactatgcctgaatagggtgaagccagaggaaactctggtggaggctcgtagcgattctgacgtgcaaatcgatcgtcaaatttggg-
	MG738806_Phylloporia_sp                         ----------tcccctagtaactgcgagtgaagcgggaag-agctcaaatttgtaatctggcggtc--tc--tggccgtccgagttgtaatctgtag-aggcgtcgt-ccgcgtcg-gcccgtgtacaagtctcctgggatggagcatcatagagggtgagaatcccgtccatgacatgga-c-caccgatgc-tttgt--gagatgccctcgaagagtcgcgttgtttgggaatgcagcgcaaaatgggtggtaaattccatctaaggctaaatattggcgagagaccgatagcgaacaagtaccgtgagggaaagatgaaaagcactttggaaagagagttaaacagtacgtgaaattgttgaaagggaaacgcttgaagtcagtcgtgtcc-cgtggcattcagcc-ttgc---ttc---ggc-ttagtgtacttg--cc--tt-gg-gatgggtcaacatcaa-tttt-ggctggtggacaagggtgagggga-atgtagcgtcgttttggcgatgtg-ttatagcctcttgtcgaat-acactggttgggattgg-gg-a---ct-gcagcacg-ccc---t--tgtggcc----aggg------------g----------tt-ca-cctcatg-t-aacgtgcttaggat-gttggcataatggctttaagcgacccgtctt-gaaacacggaccaaggagtctaacatgcttgcgagtgttcgggtgg-aaaacccttgcgcgtaataaaagtgaaa---g-ttgggagcct-ct------------------g-caag------gggggtgcaccgacgcctggccct-gacg-----ttc-tctgatggtg-ctgtggtagagcaagtatgttggg----acccgaaagatggtgaactatgcctgaatagggcgaagccagaggaaactctggtggaggctcgtagcgattctgacgtgcaaatcgatcgtcaaatttggg-
	MG738807_Phylloporia_sp                         --------------------------------------------------------------ggtc--tc--tggccgtccgagttgtaatctgtag-aggcgtcgt-ccgcgtcg-gcccgtgtacaagtctcctgggatggagcatcatagagggtgagaatcccgtccatgacatgga-c-caccgatgc-tttgt--gagatgccctcgaagagtcgcgttgtttgggaatgcagcgcaaaatgggtggtaaattccatctaaggctaaatattggcgagagaccgatagcgaacaagtaccgtgagggaaagatgaaaagcactttggaaagagagttaaacagtacgtgaaattgttgaaagggaaacgcttgaagtcagtcgtgtcc-cgtggcattcagcc-ttgc---ttc---ggc-ttagtgtacttg--cc--tt-gg-gatgggtcaacatcaa-tttt-ggctggtggacaagggtgagggga-atgtagcgtcgttttggcgatgtg-ttatagcctcttgtcgaat-acactggttgggattgg-gg-a---ct-gcagcacg-ccc---t--tgtggcc----aggg------------g----------tt-ca-cctcatg-t-aacgtgcttaggat-gttggcataatggctttaagcgacccgtctt-gaaacacggaccaaggagtctaacatgcttgcgagtgttcgggtgg-aaaacccttgcgcgtaataaaagtgaaa---g-ttgggagcct-ct------------------g-caag------gggggtgcaccgacgcctggccct-gacg-----ttc-tctgatggtg-ctgtggtagagcaagtatgttggg----acccgaaagatggtgaactatgcctgaatagggcgaagccagaggaaactctggtggaggctcgtagcgattctgacgtgcaaatcgatcgtcaaatttggg-
	MG738808_Phylloporia_sp                         -----------cccctagtaactgcgagtgaagcgggaag-agctcaaatttgtaatctggcggtc--tc--tggccgtccgagttgtaatctgtag-aggcgtcgt-ccgcgtcg-gcccgtgtacaagtctcctgggatggagcatcatagagggtgagaatcccgtccatgacatgga-c-caccgatgc-tttgt--gagatgccctcgaagagtcgcgttgtttgggaatgcagcgcaaaatgggtggtaaattccatctaaggctaaatattggcgagagaccgatagcgaacaagtaccgtgagggaaagatgaaaagcactttggaaagagagttaaacagtacgtgaaattgttgaaagggaaacgcttgaagtcagtcgtgtcc-cgtggcattcagcc-ttgc---ttc---ggc-ttagtgtacttg--cc--tt-gg-gatgggtcaacatcaa-tttt-ggctggtggacaagggtgagggga-atgtagcgtcgttttggcgatgtg-ttatagcctcttgtcgaat-acactggttgggattgg-gg-a---ct-gcagcacg-ccc---t--tgtggcc----aggg------------g----------tt-ca-cctcatg-t-aacgtgcttaggat-gttggcataatggctttaagcgacccgtctt-gaaacacggaccaaggagtctaacatgcttgcgagtgttcgggtgg-aaaacccttgcgcgtaataaaagtgaaa---g-ttgggagcct-ct------------------g-caag------gggggtgcaccgacgcctggccct-gacg-----ttc-tctgatggtg-ctgtggtagagcaagtatgttggg----acccgaaagatggtgaactatgcctgaatagggcgaagccagaggaaactctggtggaggctcgtagcgattctgacgtgcaaatcgatcgtcaaatttggg-
	MG738809_Phylloporia_pulla                      taactaggattcccctagtaactgcgagtgaagcgggaag-agctcaaatttgtaatctggcggtc--tc--tggccgtccgagttgtaatctgtag-aggcgtcgt-ccgcgtcg-gcccgtgtacaagtctcctgggatggagcgtcatagagggtgagaatcccgtccatgacatgga-c-caccgatgc-tttgt--gaggtgccctcgaagagtcgcgttgtttgggaatgcagcgcaaaatgggtggtaaattccatctaaggctaaatattggcgagagaccgatagcgaacaagtaccgtgagggaaagatgaaaagcactttggaaagagagttaaacagtacgtgaaattgttgaaagggaaacgcttgaagtcagtcgcgtcc-cgtggcactcagcc-ttgc---ttc---ggc-ttggtgtacttg--cc--tt-gg-gacgggtcaacatcaa-tttt-ggccggtggacaagggtgagggga-atgtagcgttgtttcggcgacgtg-ttatagccccttgtcgaat-acaccggctgggattga-gg-a---cc-gcagcacg-ccc---t--tgtggcc----gggg------------g----------tt-cg-ccccatg-t-aacgtgcttaggat-gttggcataatggctttaagcgacccgtctt-gaaacacggaccaaggagtctaacatgcttgcgagtgttcgggtgg-aaaacccttgcgcgtaatgaaagtgaaa---g-ttgggagcct-cc------------------g-tga-------gggggtgcaccgacgcctggccct-gacg-----ttc-tctgacggtg-ctgcggtagagcaagtatgttggg----acccgaaagatggtgaactatgcctgaatagggcgaagccagaggaaactctggtggaggctcgtagcgattctgacgtgcaaatcgatcgtcaaatttggg-
	PhylloporiatabernaemontanaeDai18852             ----------tcccttagtaactgcgagtgaagcgggaag-agctcaaatttgtaatcggacggtc--tt--cggccgtccgagttgtaatctgtag-aggcgtcat-ctgcgtcg-gcccgtgtacaagtctcctggaatggagcgtcatagagggtgagaatcccgtccatgacacggacc-caccgatgc-tctgt--gaggtgccctcgaagagtcgcgttgtttgggaatgcagcgcaaaatgggtggtaaattccatctaaggctaaatattggcgagagaccgatagcgaacaagtaccgtgagggaaagatgaaaaggactttggaaagagagttaaacagtacgtgaaattgttgaaagggaaacgcttgaagtcagtcgcgtct-ggaggcactcagcc-ttgc---ttc---ggc-ttggtgtacttg--cc--tc-ga-gacgggtcaacgtcaa-tttt-ggccggcggataagagtgagggga-aggtagcgttgttttggcgacgtg-ttatagcccctgattgcat-gcgtcggctgggattga-gg-a---ct-gcagcacg-ccc---t--tgtggcc----aaggg-----------g----------tt-cgcctctatg-t-aacgtgcttaggat-gttggcataatggttttaagcgacccgtctt-gaaacacggaccaaggagtctaacatgcttgcgagtgtttgggtgg-aaaacccttgcgcgtaatgaaagtgaaa---g-tcgagagcct-tt------------------g-tga-------ggaggtgcaccgacacccggccct-gatg-----ttc-tctgacggtg-ctgcggcagagcaagcatgttggg----acccgaaagatggtgaactatgcctgaatagggcgaagccagaggaaactctggtggaggctcgtagcgattctgacgtgcaaatcgatcgtcaaatttggg-
	PhylloporiatabernaemontanaeDai18853             -----------cccttagtaactgcgagtgaagcgggaag-agctcaaatttgtaatcggacggtc--tt--cggccgtccgagttgtaatctgtag-aggcgtcat-ctgcgtcg-gcccgtgtacaagtctcctggaatggagcgtcatagagggtgagaatcccgtccatgacacggacc-caccgatgc-tctgt--gaggtgccctcgaagagtcgcgttgtttgggaatgcagcgcaaaatgggtggtaaattccatctaaggctaaatattggcgagagaccgatagcgaacaagtaccgtgagggaaagatgaaaaggactttggaaagagagttaaacagtacgtgaaattgttgaaagggaaacgcttgaagtcagtcgcgtct-ggaggcactcagcc-ttgc---ttc---ggc-ttggtgtacttg--cc--tc-ga-gacgggtcaacgtcaa-tttt-ggccggcggataagagtgagggga-aggtagcgttgttttggcgacgtg-ttatagcccctgattgcat-gcgtcggctgggattga-gg-a---ct-gcagcacg-ccc---t--tgtggcc----aaggg-----------g----------tt-cgcctctatg-t-aacgtgcttaggat-gttggcataatggttttaagcgacccgtctt-gaaacacggaccaaggagtctaacatgcttgcgagtgtttgggtgg-aaaacccttgcgcgtaatgaaagtgaaa---g-tcgagagcct-tt------------------g-tga-------ggaggtgcaccgacacccggccct-gatg-----ttc-tctgacggtg-ctgcggcagagcaagcatgttggg----acccgaaagatggtgaactatgcctgaatagggcgaagccagaggaaactctggtggaggctcgtagcgattctgacgtgcaaatcgatcgtcaaatttggg-
	MG738810_Phylloporia_sp                         taaccaggattcccttagtaactgcgagtgaagcgggaag-agctcaaatttgtaatctgacggtc--tc--tggccgttcgagttgtaatctgtag-aggtgtcgt-ccgcgtcg-gaccatgtacaagtctcctggaatggagtgtcatagagggtgagagtcccgtggatgacatgga-c-cgccgatgc-tttgt--gaggcaccttcgaagagtcgcgttgtttgggaatgcagcgcaaaatgggtggtaaattccatctaaggctaaacattggcgagagaccgatagcgaacaagtaccgtgagggaaagatgaaaagcactttgaaaagagagttaaacagtacgtgaaattgttgaaagggaaacacttggagtcagtcgtatct-tgaggcactcagcc-ttgc---ctc---ggc-ttggtgtacttg--cc--tt-ag-gatgggtcaacatcaa-tttt-ggctggtggaaaagggtggggaga-atgtagcgtggcttcggcgacgtg-ttatagcctctcatcaaat-acatcagctgggattga-gg-a---ct-gcagcacg-ccc---t--tgtggcc----aggg------------c----------tt-ttcgctcttg-t-aacgtgcttaggat-gttggcataatggctctaagtgacccgtctt-gaaacacggaccaaggagtctaacgtgcttgcgagtgtttgggtgg-aaaacccttgcgcgtaatgaaagtgaaa---g-ttgagagcct-cc------------------g-tga-------ggaggtgcatcgacgcccggccct-gacg-----ttc-tctgatggtg-ccgtggtagagcaagtatgttggg----acccgaaagatggtgaactatgcctgaatagggtgaagccagaggaaactctggtggaggctcgtagcgattctgacgtgcaaatcgatcgtcaaatttggg-
	MG738812_Phylloporia_sp                         taaccaggattcccttagtaactgcgagtgaagcgggaag-agctcaaatttgtaatctgacggtc--tc--tggccgttcgagttgtaatctgtag-aggtgtcgt-ccgcgtcg-gaccatgtacaagtctcctggaatggagtgtcatagagggtgagagtcccgtggatgacatgga-c-cgccgatgc-tttgt--gaggcaccttcgaagagtcgcgttgtttgggaatgcagcgcaaaatgggtggtaaattccatctaaggctaaacattggcgagagaccgatagcgaacaagtaccgtgagggaaagatgaaaagcactttgaaaagagagttaaacagtacgtgaaattgttgaaagggaaacgcttggagtcagtcgtatct-tgaggcactcagcc-ttgc---ctc---ggc-ttggtgtacttg--cc--tt-ag-gatgggtcaacgtcaa-tttt-ggctggtggaaaagggtggggaga-atgtagcgtggcttcggcgacgtg-ttatagcctctcatcaaat-acatcagctgggattga-gg-a---ct-gcagcacg-ccc---t--tgtggcc----aggg------------c----------tt-ttcgctcttg-t-aacgtgcttaggat-gttggcataatggctctaagtgacccgtctt-gaaacacggaccaaggagtctaacgtgcttgcgagtgttcgggtgg-aaaacccttgcgcgtaatgaaagtgaaa---g-ttgagagcct-cc------------------g-tga-------ggaggtgcatcgacgcccggccct-gacg-----ttc-tctgatggtg-ccgtggtagagcaagtatgttggg----acccgaaagatggtgaactatgcctgaatagggtgaagccagaggaaactctggtggaggctcgtagcgattctgacgtgcaaatcgatcgtcaaatttggg-
	MG738811_Phylloporia_sp                         taaccaggattcccttagtaactgcgagtgaagcgggaag-agctcaaatttgtaatctgacggtc--tc--tggccgttcgagttgtaatctgtag-aggtgtcgt-ccgcgtcg-gaccatgtacaagtctcctggaatggagtgtcatagagggtgagagtcccgtggatgacatgga-c-cgccgatgc-tttgt--gaggcaccttcgaagagtcgcgttgtttgggaatgcagcgcaaaatgggtggtaaattccatctaaggctaaacattggcgagagaccgatagcgaacaagtaccgtgagggaaagatgaaaagcactttgaaaagagagttaaacagtacgtgaaattgttgaaagggaaacacttggagtcagtcgtatct-tgaggcactcagcc-ttgc---ctc---ggc-ttggtgtacttg--cc--tt-ag-gatgggtcaacatcaa-tttt-ggctggtggaaaagggtggggaga-atgtagcgtggcttcggcgacgtg-ttatagcctctcatcaaat-acatcagctgggattga-gg-a---ct-gcagcacg-ccc---t--tgtggcc----aggg------------c----------tt-ttcgctcttg-t-aacgtgcttaggat-gttggcataatggctctaagtgacccgtctt-gaaacacggaccaaggagtctaacgtgcttgcgagtgtttgggtgg-aaaacccttgcgcgtaatgaaagtgaaa---g-ttgagagcct-cc------------------g-tga-------ggaggtgcatcgacgcccggccct-gacg-----ttc-tctgatggtg-ccgtggtagagcaagtatgttggg----acccgaaagatggtgaactatgcctgaatagggtgaagccagaggaaactctggtggaggctcgtagcgattctgacgtgcaaatcgatcgtcaaatttggg-
	MG738804_Phylloporia_sp                         taacgagga-tcccctagtaactgcgagtgaagcgggagg-agctcaaatttgtaatctggtggtc--tc--tggccatccgagttgtaatctgtag-aggcgtcgt-ccgcgtcg-gcccgtgtacaagtctcctggaatggagcgtcatagagggtgagaatcccgtccatgacatgga-c-caccgatgc-tctgt--gagacaccctcgaagagtcgcgttgtttgggaatgcagcgcaaaatgggtggtaaattccatctaaggctaaatattggcgagagaccgatagcgaacaagtaccgtgagggaaagatgaaaagcactttgaaaagagagttaaacagtacgtgaaattgttgaaagggaaacgcttgaagtcagtcgcgtcc-cgtggcactcagcc-ttgc---ttt---ggc-ttggtgtacttg--cc--tt-ggtgatgggtcaacatcga-ttttgggctggcggatgagggcgaggaga-atgtagcattgcttcggtgatgtg-ttatagcctctcgtcaaac-acgtcggttgggatcga-gg-a---ct-gcagcacg-ccctttt--tgtggcc----aggggg-------ggag----------tt-cctctccatg-t-aacgtgcttaggat-gttggcataatggctttaagcgacccgtctt-gaaacacggaccaaggagtctaacatgcttgcaagtgttcgggtgg-aaaacccttgcgcgtaatgaaagtgaaa---g-ttgagagcct-cc------------------g-tgaa------gggggtgcaccgacgcctggccct-gacg-----ttc-tctgatggtg-ccgcggtggagcaagcacgttggg----acccgaaagatggtgaactatgcctgaatagggcgaagccagaggaaactctggtggaggctcgtagcgattctgacgtgcaaatcgatcgtcaaatttggg-
	MG738805_Phylloporia_sp                         taacgaggattcccctagtaactgcgagtgaagcgggagg-agctcaaatttgtaatctggtggtc--tc--tggccatccgagttgtaatctgtag-aggcgtcgt-ccgcgtcg-gcccgtgtacaagtctcctggaatggagcgtcatagagggtgagaatcccgtccatgacatgga-c-caccgatgc-tctgt--gagacaccctcgaagagtcgcgttgtttgggaatgcagcgcaaaatgggtggtaaattccatctaaggctaaatattggcgagagaccgatagcgaacaagtaccgtgagggaaagatgaaaagcactttgaaaagagagttaaacagtacgtgaaattgttgaaagggaaacgcttgaagtcagtcgcgtcc-cgtggcactcagcc-ttgc---ttt---ggc-ttggtgtacttg--cc--tt-ggtgatgggtcaacatcga-ttttgggctggcggatgagggcgaggaga-atgtagcattgcttcggtgatgtg-ttatagcctctcgtcaaac-acgtcggttgggatcga-gg-a---ct-gcagcacg-ccctttt--tgtggcc----aggggg-------ggag----------tt-cctctccatg-t-aacgtgcttaggat-gttggcataatggctttaagcgacccgtctt-gaaacacggaccaaggagtctaacatgcttgcaagtgttcgggtgg-aaaacccttgcgcgtaatgaaagtgaaa---g-ttgagagcct-cc------------------g-tgaa------gggggtgcaccgacgcctggccct-gacg-----ttc-tctgatggtg-ccgcggtggagcaagcacgttggg----acccgaaagatggtgaactatgcctgaatagggcgaagccagaggaaactctggtggaggctcgtagcgattctgacgtgcaaatcgatcgtcaaatttggg-
	JV2109_73Phylloporialianincolaspnov             -----------cccctagtaactgcgagtgaagcgggagg-agctcaaatttgtaatctggcggtc--tt--tgaccgtccgagttgtaatctgtag-aggtgtcgt-ccgcgtcg-gcctgtgtacaagtctcctggaacggagcgtcatagagggtgagaatcccgtccatggcacaga-c-caccgatgc-attgt--gaggcactcttgaagagtcgcgttgtttgggaatgcagcgcaaaatgggtggtaaattccatctaaggctaaataccggcgagagaccgatagcgaacaagtaccgtgagggaaagatgaaaagcactttgaaaagagagttaaacagcacgtgaaatcgttgaaagggaaacgcttgaagtcagtcgcgtcc-cggggcattcagcctttgc---ttc---ggc-ttggtgtacttgcccc--tt-gg-gacgggtcaacgtcaa-tttc-agttggcggacgagggtgagagga-aggtggcgtcgtttcgacgacgtg-ttatagcctcttgtcggac-gcgttggctgggattga-gg-a---cg-gcagcacg-ccc---t--tgtggcc----gggg------------g----------tt-catccctacg-t-gacgtgcttaggat-gttggcataatggctttaaacgacccgtctt-gaaacacggaccaaggagtctaacatgcttgcaagtgtttgggtgg-aaaacccttgcgcgcaatgaaagtgaaa---g-ttgggagtcc-cc------------------t-ttaa---agggggggtgcactgacgcccggccct-gaag-----tct-tctgacggtg-ctgcggtagagcaggcatgttggg----acccgaaagatggtgaactatgcctgaatagggtgaagccagaggaaactctggtggaggctcgtagcgattctgacgtgcaaatcgatcgtcgaatttggg-
	Phylloporiarubiacearum_Chen3580_28S             --------------ttagtaactgcgagtgaagagggaag-ggctcaaatttggaatctggcggtc--ctgggggccgtccgagttgtaatctaaag-aggcgtcgt-ctgcgtcg-gaccgtgtgcaagtctcctggaacggagcgtcgtagagggtgagaatcccgtctaggacacggagc-ctccgatgg-gttgt--gaggcgctctcgaagagtcgcgttgtttgggaatgcagcgcaaaatgggtggtaaattccatctaaggctaaacatgggcgagagaccgatagcgaacaagtaccgtgagggaaagatgaaaagcactttggaaagagagttaaacagcacgtgaaattgttgaaagggaaacgcttgatgtcagtcgcgtct-ggaggcattcagcc-gtgcc-cttg---ggc-ttggtgtacttg--cc--tc-cg-gacgggtcaacgtcaa-tttt-ggtcggcggacaagggcgagggga-atgtgacgtggcttcggcgacgtg-ttatagcctctcgtcggac-gcgttggctgggattga-gg-a---cc-gcagcgcg-ccc---c--tggtgtt----ggtggccggaggtggggggttgctccctc-tg-ccttacgtt-tacgcgcttaggat-gttggcataatggctttaagcgacccgtctt-gaaacacggaccaaggagtctaacatgcttgcgagtgttcgggtgg-aaaacccttgcgcggaatgaaagtgaag---g-tcgggagcct-tt------------------gaaaa-------aggggtgcaccgacgcccggccct-gaggagaaaccc-tccgacggtg-ctgcggcagagcaggtgtgttggg----acccgaaagatggtgaactatgcctgaagagggtgaagccagaggaaactctggtggaggctcgcagcgattctgacgtgcaaatcgatcgtcgaatttggg-
	Phylloporiarubiacearum_Chen3584_28S             --------------------actgcgagtgaagagggaag-ggctcaaatttggaatctggcggtc--ctgggggccgtccgagttgtaatctaaag-aggcgtcgt-ctgcgtcg-gaccgtgtgcaagtctcctggaacggagcgtcgtagagggtgagaatcccgtctaggacacggagc-ctccgatgg-gttgt--gaggcgctctcgaagagtcgcgttgtttgggaatgcagcgcaaaatgggtggtaaattccatctaaggctaaacatgggcgagagaccgatagcgaacaagtaccgtgagggaaagatgaaaagcactttggaaagagagttaaacagcacgtgaaattgttgaaagggaaacgcttgaagtcagtcgcgtct-ggaggcattcagcc-gtgcc-cttg---ggc-ttggtgtacttg--cc--tc-cg-gacgggtcaacgtcaa-tttt-ggtcggcggacaagggcgagggga-atgtgacgtggcttcggcgacgtg-ttatagcctctcgtcggac-gcgttggctgggattga-gg-a---cc-gcagcgcg-ccc---c--tggtgtt----ggtggccggaggtggggggttgctccctc-tg-ccttacgtt-tacgcgcttaggat-gttggcataatggctttaagcgacccgtctt-gaaacacggaccaaggagtctaacatgcttgcgagtgttcgggtgg-aaaacccttgcgcggaatgaaaatgaag---g-tcgggagcct-tt------------------gaaaa-------aggggtgcaccgacgcccggccct-gaggagaaaccc-tccgacggtg-ctgcggcagagcaggtgtgttggg----acccgaaagatggtgaactatgcctgaagagggtgaagccagaggaaactctggtggaggctcgcagcgattctgacgtgcaaatcgatcgtcgaatttggg-
	Phylloporiarubiacearum_Chen3583_28S             ----------------agtaactgcgagtgaagagggaag-ggctcaaatttggaatctggcggtc--ctgggggccgtccgagttgtaatctaaag-aggcgtcgt-ctgcgtcg-gaccgtgtgcaagtctcctggaacggagcgtcgtagagggtgagaatcccgtctaggacacggagc-ctccgatgg-gttgt--gaggcgctctcgaagagtcgcgttgtttgggaatgcagcgcaaaatgggtggtaaattccatctaaggctaaacatgggcgagagaccgatagcgaacaagtaccgtgagggaaagatgaaaagcactttggaaagagagttaaacagcacgtgaaattgttgaaagggaaacgcttgaagtcagtcgcgtct-ggaggcattcagcc-gtgcc-cttg---ggc-ttggtgtacttg--cc--tc-cg-gacgggtcaacgtcaa-tttt-ggtcggcggacaagggcgagggga-atgtgacgtggcttcggcgacgtg-ttatagcctctcgtcggac-gcgttggctgggattga-gg-a---cc-gcagcgcg-ccc---c--tggtgtt----ggtggccggaggtggggggttgctccctc-tg-ccttacgtt-tacgcgcttaggat-gttggcataatggctttaagcgacccgtctt-gaaacacggaccaaggagtctaacatgcttgcgagtgttcgggtgg-aaaacccttgcgcggaatgaaagtgaag---g-tcgggagcct-tt------------------gaaaa-------aggggtgcaccgacgcccggccct-gaggagaaaccc-tccgacggtg-ctgcggcagagcaggtgtgttggg----acccgaaagatggtgaactatgcctgaagagggtgaagccagaggaaactctggtggaggctcgcagcgattctgacgtgcaaatcgatcgtcgaatttggg-
	Phylloporiarubiacearum_Chen3585_28S             ---------attccttagtaactgcgagtgaagagggaag-ggctcaaatttggaatctggcggtc--ctgggggccgtccgagttgtaatctaaag-aggcgtcgt-ctgcgtcg-gaccgtgtgcaagtctcctggaacggagcgtcgtagagggtgagaatcccgtctaggacacggagc-ctccgatgg-gttgt--gaggcgctctcgaagagtcgcgttgtttgggaatgcagcgcaaaatgggtggtaaattccatctaaggctaaacatgggcgagagaccgatagcgaacaagtaccgtgagggaaagatgaaaagcactttggaaagagagttaaacagcacgtgaaattgttgaaagggaaacgcttgaagtcagtcgcgtct-ggaggcattcagcc-gtgcc-cttg---ggc-ttggtgtacttg--cc--tc-cg-gacgggtcaacgtcaa-tttt-ggtcggcggacaagggcgagggga-atgtgacgtggcttcggcgacgtg-ttatagcctctcgtcggac-gcgttggctgggattga-gg-a---cc-gcagcgcg-ccc---c--tggtgtt----ggtggccggaggtggggggttgctccctc-tg-ccttacgtt-tacgcgcttaggat-gttggcataatggctttaagcgacccgtctt-gaaacacggaccaaggagtctaacatgcttgcgagtgttcgggtgg-aaaacccttgcgcggaatgaaagtgaag---g-tcgggagcct-tt------------------gaaaa-------aggggtgcaccgacgcccggccct-gaggagaaaccc-tccgacggtg-ctgcggcagagcaggtgtgttggg----acccgaaagatggtgaactatgcctgaagagggtgaagccagaggaaactctggtggaggctcgcagcgattctgacgtgcaaatcgatcgtcgaatttggg-
	KP012901PhylloporiaspMEL2382720Australia        taacgaggattcccttagtaactgcgagtgaagcgggaag-agctcaaatttggaatctggcggtc--tc--tgatcgtccgagttgtaatctgtag-aggcattgt-ccgcgtcg-gcctgtgtacaagtctcctggaatggagcgtcgtaRagggtgagaatcccgtccgcgacacaga-c-caccgatgc-tctgt--gaggtgccctcgaagagtcgcgttgtttgggaatgcagcgcaaaatgggtggtaaattccatctaaggctaaatactggcgagagaccgatagcgaacaagtaccgtgagggaaagatgaaaagcactttggaaagagagttaaacagtacgtgaaattgttgaaagggaaacgcttgaagtcagtcgcgtcc-cgtggcactcagcc-ttgc---ttc---ggc-ttggtgtacttg--ct--tt-gg-gacgggtcagcatcaa-tttt-ggacggtggacaagggcgagggga-atgtagcgtcgtttcgacgacgtg-ttatagcccctcgtcaaat-gcaccggctgggattga-gg-a---tt-gcagcacg-ccc---t--tgtggcc----aggg------------g-------------------------------------------------------------------------------------------------------------------------------------------------------g--------------------------------------------------------------------------------------------------------------------------------------------------------------------------------------------------------------------------------

;


END;

BEGIN MRBAYES;
    set autoclose = yes;
    outgroup AF311014_Inonotus_hispidus;
    Lset nst = 6 rates = invgamma;
	Prset statefreqpr = dirichlet ( 1 , 1 , 1 , 1 );
    mcmcp ngen = 1500000 printfreq = 1000 samplefreq = 1000 nchains = 4 savebrlens = yes;
    mcmc;
  sump relburnin = yes burninfrac = 0.25;
  sumt relburnin = yes burninfrac = 0.25 Showtreeprobs = yes;

END;
BEGIN TREES;
	Title 'Trees from "lsu.nex.con.tre"';
	LINK Taxa = Taxa;
	TRANSLATE
[0] 		1 AY059052_Fomitiporella_cavicola,
[1] 		2 AY059036_Phellinus_umbrinellus,
[2] 		3 JF712935_Phylloporia_resupinata,
[3] 		4 KP698746_Phylloporia_dependens,
[4] 		5 Phylloporiamori_Wu1105_2_28S,
[5] 		6 Phylloporiamori_Wu1105_3_28S,
[6] 		7 Phylloporiamori_SS058_28S,
[7] 		8 Wu1807_1Phylloporiamoricola,
[8] 		9 Wu1807_5Phylloporiamoricola,
[9] 		10 Wu1807_6Phylloporiamoricola,
[10] 		11 MK193758PhylloporiaboldoBAFC52945HolotypeChile,
[11] 		12 MK193756PhylloporiaboldoBAFC52947Chile,
[12] 		13 KJ743249_Phylloporia_afrospathulata,
[13] 		14 KJ743248_Phylloporia_afrospathulata,
[14] 		15 KJ787796_Phylloporia_sp,
[15] 		16 KJ787795_Phylloporia_sp,
[16] 		17 JF712922_Phylloporia_crataegi,
[17] 		18 JF712923_Phylloporia_crataegi,
[18] 		19 AF411826_Phylloporia_ephedrae,
[19] 		20 JF712924_Phylloporia_fontanesiae,
[20] 		21 JF712925_Phylloporia_fontanesiae,
[21] 		22 JF712933_Phylloporia_oreophila,
[22] 		23 JF712934_Phylloporia_oreophila,
[23] 		24 KM264325_Phylloporia_yuchengii,
[24] 		25 KJ787805_Phylloporia_tiliae,
[25] 		26 JF712927_Phylloporia_gutta,
[26] 		27 KF729938_Phylloporia_osmanthi,
[27] 		28 AF411823_Phylloporia_pectinata,
[28] 		29 JF712930_Phylloporia_nandinae,
[29] 		30 JF712931_Phylloporia_nandinae,
[30] 		31 KJ787800_Phylloporia_sp,
[31] 		32 KJ787801_Phylloporia_sp,
[32] 		33 KY349140_Phylloporia_sp,
[33] 		34 KY349141_Phylloporia_sp,
[34] 		35 JF712928_Phylloporia_hainaniana,
[35] 		36 KJ743247_Phylloporia_fulva,
[36] 		37 AF311040_Phellinus_ribis,
[37] 		38 KC778784_Phylloporia_terrestris,
[38] 		39 KC136228_Phylloporia_sp,
[39] 		40 KU904468_Phylloporia_pulla,
[40] 		41 KU904469_Phylloporia_pulla,
[41] 		42 KC136223_Phylloporia_nouraguensis,
[42] 		43 KC136224_Phylloporia_nouraguensis,
[43] 		44 AF411824_Phylloporia_bibulosa,
[44] 		45 KJ743276_Phylloporia_sp,
[45] 		46 PhylloporiarinoreaeMUCL56283HolotypeGabon,
[46] 		47 PhylloporiarinoreaeMUCL57328Gabon,
[47] 		48 KY242602_Phylloporia_sp,
[48] 		49 KY242603_Phylloporia_sp,
[49] 		50 KU904470_Phylloporia_sp,
[50] 		51 KU904464_Phylloporia_sp,
[51] 		52 KU904466_Phylloporia_sp,
[52] 		53 KJ631412_Phylloporia_sp,
[53] 		54 KJ631413_Phylloporia_sp,
[54] 		55 JF712936_Phylloporia_weberiana,
[55] 		56 Phylloporia_chrysites_Chen1182,
[56] 		57 Phylloporia_chrysites_GC1604_28,
[57] 		58 JF712929_Phylloporia_minutospora,
[58] 		59 HM635671_Phylloporia_minutispora,
[59] 		60 KJ743284_Phylloporia_sp,
[60] 		61 JV2106_102Phylloporiacrystallinaspnov,
[61] 		62 AY059057_Fulvifomes_fastuosus,
[62] 		63 AF411825_Fulvifomes_robiniae,
[63] 		64 HM635666_Phylloporia_chrysita,
[64] 		65 HM635667_Phylloporia_chrysita,
[65] 		66 KU198350_Phylloporia_flabelliforma,
[66] 		67 KU198349_Phylloporia_flabelliforma,
[67] 		68 KU198352_Phylloporia_gabonensis,
[68] 		69 KU198353_Phylloporia_gabonensis,
[69] 		70 KX242355_Phylloporia_pseudopectinata,
[70] 		71 KX242356_Phylloporia_pseudopectinata,
[71] 		72 KX242357_Phylloporia_pendula,
[72] 		73 KX901670_Phylloporia_pendula,
[73] 		74 KJ743265_Phylloporia_sp,
[74] 		75 HM635669_Phylloporia_cf_fruticum,
[75] 		76 HM635668_Phylloporia_cf_fruticum,
[76] 		77 KJ743250_Phylloporia_inonotoides,
[77] 		78 KJ743267_Phylloporia_sp,
[78] 		79 KJ743269_Phylloporia_sp,
[79] 		80 HM635673_Phylloporia_rzedowskii,
[80] 		81 HM635674_Phylloporia_rzedowskii,
[81] 		82 KC136227_Phylloporia_sp,
[82] 		83 KJ743258_Phylloporia_sp,
[83] 		84 KJ743259_Phylloporia_sp,
[84] 		85 KJ743260_Phylloporia_sp,
[85] 		86 KC136225_Phylloporia_sp,
[86] 		87 KJ743278_Phylloporia_sp,
[87] 		88 KJ787797_Phylloporia_sp,
[88] 		89 KJ787798_Phylloporia_sp,
[89] 		90 MG738813_Phylloporia_sp,
[90] 		91 MG738814_Phylloporia_sp,
[91] 		92 KJ631408_Phylloporia_sp,
[92] 		93 KJ631409_Phylloporia_sp,
[93] 		94 AF411822_Phylloporia_spathulata,
[94] 		95 KJ631407_Phylloporia_sp,
[95] 		96 KJ631406_Phylloporia_sp,
[96] 		97 PhylloporiaminutissimaDai21223,
[97] 		98 KC136231_Phylloporia_sp,
[98] 		99 JF712932_Phylloporia_oblongospora,
[99] 		100 AF311014_Inonotus_hispidus,
[100] 		101 KJ787803_Phylloporia_sp,
[101] 		102 KJ787804_Phylloporia_sp,
[102] 		103 Phylloporiamurrayae_Wu1404_4,
[103] 		104 Phylloporiamurrayae_Wu1404_6_28S,
[104] 		105 Phylloporiamurrayae_Wu1404_5,
[105] 		106 MG738815_Phylloporia_sp,
[106] 		107 KX242358_Phylloporia_manglietiae,
[107] 		108 KJ743282_Phylloporia_sp,
[108] 		109 HM635677_Phylloporia_ulloai,
[109] 		110 HM635678_Phylloporia_ulloai,
[110] 		111 KJ743263_Phylloporia_sp,
[111] 		112 KJ743264_Phylloporia_sp,
[112] 		113 MG738798_Phylloporia_sp,
[113] 		114 MG738799_Phylloporia_sp,
[114] 		115 MG738800_Phylloporia_sp,
[115] 		116 MG738801_Phylloporia_sp,
[116] 		117 MG738802_Phylloporia_sp,
[117] 		118 MG738803_Phylloporia_sp,
[118] 		119 MG738806_Phylloporia_sp,
[119] 		120 MG738807_Phylloporia_sp,
[120] 		121 MG738808_Phylloporia_sp,
[121] 		122 MG738809_Phylloporia_pulla,
[122] 		123 PhylloporiatabernaemontanaeDai18852,
[123] 		124 PhylloporiatabernaemontanaeDai18853,
[124] 		125 MG738810_Phylloporia_sp,
[125] 		126 MG738812_Phylloporia_sp,
[126] 		127 MG738811_Phylloporia_sp,
[127] 		128 MG738804_Phylloporia_sp,
[128] 		129 MG738805_Phylloporia_sp,
[129] 		130 JV2109_73Phylloporialianincolaspnov,
[130] 		131 Phylloporiarubiacearum_Chen3580_28S,
[131] 		132 Phylloporiarubiacearum_Chen3584_28S,
[132] 		133 Phylloporiarubiacearum_Chen3583_28S,
[133] 		134 Phylloporiarubiacearum_Chen3585_28S,
[134] 		135 KP012901PhylloporiaspMEL2382720Australia;
	TREE con_50_majrule = (100:0.08152026,((1:0.005591198,2:0.002893698):0.01636722,3:0.01740296):0.01598839,((((4:0.00310965,((5:0.0008878291,6:0.0008770901,7:0.0009203777):0.002381661,(8:0.0009238302,9:0.0008992601,10:0.0009734455):0.003715992):0.01160102):0.01099597,(11:0.000857507,12:0.001008807):0.0206955):0.01922134,(((((13:0.002570946,14:0.002030145):0.03509479,(72:0.002334811,73:0.003280676):0.04021337):0.006439454,(45:0.04324758,(90:0.001001261,91:0.001060405):0.03526639):0.008557557):0.006172499,36:0.01474494):0.007725262,((15:0.0009468209,16:0.002341544):0.008837223,(103:0.0008717515,104:0.0008761412,105:0.01066698):0.02592641):0.03629898,((17:0.001050819,18:0.002273905):0.02616236,(((22:0.002113982,23:0.00230576):0.005581585,((25:0.006307179,118:0.009575693):0.006780962,(119:0.0009387536,120:0.001082947,121:0.0008792902):0.02198433):0.006587675):0.008770569,(24:0.01324702,(27:0.01815658,(48:0.0009716282,49:0.000979134):0.06979591):0.01114989):0.004229773):0.00567115,37:0.05004943,122:0.008461075):0.003099358,(19:0.01252026,((101:0.0008098718,102:0.000977273):0.120917,(113:0.002159925,114:0.001023153):0.0300733):0.02869926):0.009254189,(20:0.002252171,21:0.001031506):0.01599776,26:0.0190894,((28:0.03423995,(97:0.01510101,135:0.01454924):0.01626046):0.01533914,(80:0.002154805,81:0.001004815):0.06117917):0.008755011,((29:0.0009831976,30:0.002167774):0.04544661,(70:0.0009186853,71:0.0009291044):0.02631031):0.007983266,(((31:0.000923527,32:0.0009157866):0.02498714,(33:0.0009173517,34:0.0009713685):0.03398835):0.01449919,(51:0.0009180578,52:0.00096928):0.07232097,74:0.04073598,((75:0.0009739894,76:0.0009644355):0.01622702,99:0.07732114):0.05000536,87:0.07912144):0.01090701,(35:0.05924238,(((60:0.004472987,61:0.002644745):0.02942232,((78:0.0008462221,79:0.001000086):0.01962947,((125:0.0009512974,127:0.0007932918):0.003560545,126:0.002334066):0.06690364):0.009764622):0.01033542,107:0.05087261):0.006729518,77:0.06169493):0.006124599,(38:0.04002922,(58:0.001963655,59:0.00127239):0.04709497):0.01017338,39:0.04677265,(((40:0.001472049,41:0.002918877):0.05002956,(123:0.0009045029,124:0.0008984947):0.04850248):0.01052136,(115:0.0009835253,116:0.00100881,117:0.001006593):0.02446558):0.01169388,((42:0.0008133751,43:0.0008616365):0.0422494,106:0.04288362):0.02220915,(44:0.05035773,(46:0.001064329,47:0.00658253):0.04525564):0.006217565,50:0.04800003,(53:0.001160636,54:0.002059843):0.05137,(55:0.01528608,(56:0.00795275,57:0.003558319):0.01288625):0.03676331,(64:0.001532403,65:0.001543525):0.03591592,((66:0.001013849,67:0.0009984836):0.00545246,(68:0.0009079986,69:0.0009624031):0.00780286):0.05033526,(((82:0.0009077317,83:0.0009194264):0.001402359,(84:0.000948642,85:0.0008438048):0.004471407):0.05451563,(98:0.06228596,(111:0.0008401129,112:0.0008647172):0.1164087):0.01947425):0.01589094,86:0.08985568,(88:0.0008422761,89:0.0009433242):0.07741392,(92:0.001094078,93:0.0009854721):0.1003216,(((94:0.04043431,((95:0.0009363943,96:0.0009168782):0.0253162,130:0.02862912):0.0179508):0.007995665,(109:0.000927945,110:0.0009013207):0.04522576):0.03440834,108:0.1252318,(131:0.002218912,132:0.002175378,133:0.0008564138,134:0.0009714843):0.1402968):0.01819028,(128:0.0008641953,129:0.0009711289):0.05257412):0.02064805):0.0202213,(62:0.02863551,63:0.06301184):0.0406305):0.01279085);

END;


BEGIN ASSUMPTIONS;
	TYPESET * UNTITLED   =  unord:  1 -  993;

END;

BEGIN CODONS;
	CODESET * UNTITLED   =  universal:  1 -  993;


END;

BEGIN MESQUITECHARMODELS;
	ProbModelSet * UNTITLED   =  'Jukes-Cantor':  1 -  993;
END;

Begin MESQUITE;
		MESQUITESCRIPTVERSION 2;
		TITLE AUTO;
		tell ProjectCoordinator;
		timeSaved 1648543928825;
		getEmployee #mesquite.minimal.ManageTaxa.ManageTaxa;
		tell It;
			setID 0 7202820570286546968;
		endTell;
		getEmployee #mesquite.charMatrices.ManageCharacters.ManageCharacters;
		tell It;
			setID 0 9151563227221201353;
			mqVersion 304;
			checksumv 0 3 3055786759 null  getNumChars 993 numChars 993 getNumTaxa 135 numTaxa 135   short true   bits 3458764513820540943   states 15   sumSquaresStatesOnly 2454351.0 sumSquares -1.6468791940406045E23 longCompressibleToShort false usingShortMatrix true   NumFiles 1 NumMatrices 1;
			mqVersion;
		endTell;
		getWindow;
		tell It;
			suppress;
			setResourcesState false false 100;
			setPopoutState 300;
			setExplanationSize 0;
			setAnnotationSize 0;
			setFontIncAnnot 0;
			setFontIncExp 0;
			setSize 700 464;
			setLocation 8 8;
			setFont SanSerif;
			setFontSize 10;
			getToolPalette;
			tell It;
			endTell;
			desuppress;
		endTell;
		getEmployee  #mesquite.charMatrices.BasicDataWindowCoord.BasicDataWindowCoord;
		tell It;
			showDataWindow #9151563227221201353 #mesquite.charMatrices.BasicDataWindowMaker.BasicDataWindowMaker;
			tell It;
				getWindow;
				tell It;
					setExplanationSize 30;
					setAnnotationSize 20;
					setFontIncAnnot 0;
					setFontIncExp 0;
					setSize 600 392;
					setLocation 8 8;
					setFont SanSerif;
					setFontSize 10;
					getToolPalette;
					tell It;
					endTell;
					setActive;
					setTool mesquite.charMatrices.BasicDataWindowMaker.BasicDataWindow.arrow;
					colorCells  #mesquite.charMatrices.ColorByState.ColorByState;
				tell It;
					setStateLimit 9;
					toggleUniformMaximum on;
				endTell;
					colorRowNames  #mesquite.charMatrices.TaxonGroupColor.TaxonGroupColor;
					colorColumnNames  #mesquite.charMatrices.CharGroupColor.CharGroupColor;
					colorText  #mesquite.charMatrices.NoColor.NoColor;
					setBackground White;
					toggleShowNames on;
					toggleShowTaxonNames on;
					toggleTight off;
					toggleThinRows off;
					toggleShowChanges off;
					toggleSeparateLines off;
					toggleShowStates on;
					toggleAutoWCharNames off;
					toggleAutoTaxonNames off;
					toggleShowDefaultCharNames off;
					toggleConstrainCW on;
					toggleBirdsEye off;
					toggleShowPaleGrid off;
					toggleShowPaleCellColors off;
					toggleShowPaleExcluded off;
					togglePaleInapplicable on;
					toggleShowBoldCellText off;
					toggleAllowAutosize off;
					toggleColorsPanel off;
					toggleLinkedScrolling on;
					toggleScrollLinkedTables off;
				endTell;
				showWindow;
				getWindow;
				tell It;
					forceAutosize;
				endTell;
				getEmployee #mesquite.charMatrices.ColorCells.ColorCells;
				tell It;
					setColor Red;
					removeColor off;
				endTell;
				getEmployee #mesquite.categ.StateNamesStrip.StateNamesStrip;
				tell It;
					showStrip off;
				endTell;
				getEmployee #mesquite.charMatrices.AnnotPanel.AnnotPanel;
				tell It;
					togglePanel off;
				endTell;
				getEmployee #mesquite.charMatrices.CharReferenceStrip.CharReferenceStrip;
				tell It;
					showStrip off;
				endTell;
				getEmployee #mesquite.charMatrices.QuickKeySelector.QuickKeySelector;
				tell It;
					autotabOff;
				endTell;
				getEmployee #mesquite.charMatrices.SelSummaryStrip.SelSummaryStrip;
				tell It;
					showStrip off;
				endTell;
				getEmployee #mesquite.align.AlignToDropped.AlignToDropped;
				tell It;
					gapCosts 8 3 2 2;
					subCosts  10 5 10 10 10 5 5 10 10 10 5 10;
				endTell;
				getEmployee #mesquite.molec.ColorByAA.ColorByAA;
				tell It;
					emphasizeDegeneracy off;
				endTell;
				getEmployee #mesquite.molec.SequenceInfoEditor.SequenceInfoEditor;
				tell It;
					panelOpen false;
				endTell;
			endTell;
		endTell;
		endTell;
end;
